# Supplementary material for: Causal language and strength of inference in academic and media articles shared in social media (CLAIMS): A systematic review
Source: PLoS One. 2018 May 30;13(5):e0196346. doi: 10.1371/journal.pone.0196346 (PMC5976147; doi:10.1371/journal.pone.0196346)
Supplement: S4 File — This dataset contains the full results from the review process, including both primary and arbitrator reviews of all articles selected into the sample of this study. Additional data, including the full results from the NewsWhip Insights search, selection screening process results, inter-reviewer communications during the review process, and manually coded / author curated data are publicly available at metacausal.com/CLAIMS. (ZIP) [file pone.0196346.s010.zip]

Archive with 5 entries (5 files):
- Raw reviews from review tool v3.xlsx
- Reviews indexed by academic study v3 cleaned.RData
- Reviews indexed by academic study v3 cleaned.xlsx
- Reviews indexed by media article v3 cleaned.RData
- Reviews indexed by media article v3 cleaned.xlsx
