# Supplementary material for: Causal language and strength of inference in academic and media articles shared in social media (CLAIMS): A systematic review
Source: PLoS One. 2018 May 30;13(5):e0196346. doi: 10.1371/journal.pone.0196346 (PMC5976147; doi:10.1371/journal.pone.0196346)
Supplement: S4 File — This dataset contains the full results from the review process, including both primary and arbitrator reviews of all articles selected into the sample of this study. Additional data, including the full results from the NewsWhip Insights search, selection screening process results, inter-reviewer communications during the review process, and manually coded / author curated data are publicly available at metacausal.com/CLAIMS. (ZIP) [file pone.0196346.s010.zip › Raw reviews from review tool v3.xlsx]

## Sheet: Sheet1
A1. Reviewer ID	A2. Scientific study ID	A3a. Media article ID #1	A3b. Media article ID #2 (if applicable)	A3c. Media article ID #3 (if applicable)	A3d. Media article ID #4 (if applicable)	A4. Do you agree to review this study?	A4a. If "no", please state why.	B1. List the associated Institutions/Industries (Author information + COI)	B1a. What type(s) of institution are associated?	B2. Study question 1 (primary study question)	B2a. State the exposure of interest for the study question noted in B2	B2b. State the outcome of interest for the study question noted in B2	B2c. State the point estimate and confidence interval for the reported association between the exposure and outcome for the study question noted in B2.	B3. Study question 2 (if applicable)	B3a. State the main effect/relationship reported by the article (effect estimate, confidence interval/SD/p-value).	B4. Study question 3 (if applicable)	B4a. State the main effect/relationship reported by the article (effect estimate, confidence interval/SD/p-value).	B5. Basic study design	B6. What is the main sample size of the study?	C1. Describe the target population for the study	C2. Describe where and among whom the sample was collected/recruited (state if the sample is not clearly defined)	C3. Does the composition of the population sample influence the magnitude and/or direction of the results, as compared to in an ideally generalizable population?	C3a. If "yes," or "maybe," briefly explain the generalizability concern.	C4. Were analyses done to help with transporting results to other populations, such as modification assessments or subgroup analyses?	C5. Does the study administration and data collection environment influence the magnitude and/or direction of the results, as compared to a real-world change in the exposure of interest?	C5a. If "yes," or "maybe," briefly explain the concern.	C6. Comments	D1. If this was a prospective study, what was the magnitude of loss to follow up?	D1a. If applicable, how did the authors attempt to remedy this loss to follow up?	D2. If data from cases and controls are generated from different sampling methods or populations, could control selection be inappropriately related to the exposure?	D2a. If "yes," or "maybe," briefly explain the concern.	D3. What is the total magnitude of missing data for the exposure, outcome, or included covariates?	D3a. If applicable, how would you describe the missing data?	D3b. If applicable, how did the authors remedy this missing data?	D4. Comments / describe potential bias (including direction of bias)	E1. Was the exposure/intervention randomly assigned?	E2. If not randomly assigned, is there likely to be exposure measurement error/misclassification?	E2a. If measurement error/misclassification is plausible, could it be differential with respect to the outcome?	E3. Are the pathways to changing levels of the exposure of interest relevant to the effect being estimated?	E4. Comments / describe potential bias (including direction of bias)	F1. Is there likely to be outcome measurement error/misclassification?	F1a. If misclassification is plausible, is it the measurement error / misclassification likely to be differential with respect to the outcome?	F2. Comments / describe potential bias (including direction of bias)	G1. Are there concerns about bias with respect to measurement error and/or misclassification of the covariates included?	G1a. If yes, describe potential bias due to covariate measurement error (including direction)	G2. How did the authors choose covariates included in the analysis?	G3. Are there variables missing from the analysis that could introduce confounding?	G3a. If yes, list unmeasured confounders as noted by the authors and the potential for bias, including direction.	G3b. If yes, list unmeasured confounders not noted by the authors (i.e. in the opinion of the reviewer) and the potential for bias (including direction)
1733	2732	0549				Yes. I am sufficiently equipped to give an unbiased, fair, and thorough review of the assigned scientific and media articles, as outlined above.		George B. Ploubidis is with the Centre for Longitudinal Studies, UCL - Institute of Education, University College London, London, UK. Richard J. Silverwood and Bianca DeStavola are with the Centre for Statistical Methodology, Department of Medical Statistics, Faculty of Epidemiology and Population Health, London School of Hygiene and Tropical Medicine, London. Emily Grundy is with the Department …	Academic	What is the association between trajectory of partnership status of the life course and objectively measured health outcomes?	Latent class representing representing longitudinal partnership status trajectory (6 total classes)	"health status," as measured by several biomarkers, including C-reactive protein, fibrinogen, fibrin d-dimer, vol Willebrand factor, tissue plasminogen activator antigen, metabolic syndrome	linear regression coeffs comparing the "never married" and "always married" classes for men: fibrinogen - 0.034 (0.011, 0.056), CRP - 0.147 (0.024, 0.270), VWF - 0.020 (-0.016, 0.057), TPA - 0.061 (0.006, 0.116), Ddimer - 0.039 (-0.029, 0.106), MS - 0.881 (0.690, 1.124), FVC - -0.132 (-0.227, -0.037) linear regression coeffs comparing the "never married" and "always married" classes for women: fi…					Observational prospective cohort	10226	All people in born in Great Britain.	All people born in Great Britain during 1 week in March 1958 who were evaluated between 2002 and 2004.	Maybe / plausible	All participants were born in 1958, so they may not represent the current British population. Participants had to have provided information at 3 separate study visits that were decades apart, and had to have information available for background confounders.	Yes	No / unlikely			Can't be determined	Other (describe in D4)	N/A		Can't be determined	Missing at random (MAR, missing data is a simple random sample of full data within strata of observed data missing data can be predicted by observed data)	Other (describe in D4)	The authors used the full information maximum likelihood method to deal with missing data/LTFU.	No	No / unlikely	N/A (randomly assigned / measurement error and/or misclassification is unlikely)	Maybe / plausible	It is possible that some people get married specifically for health reasons (getting insurance, needing a caregiver, needing to take care of a child, etc). For men, this would bias results downward (never married would look better than always married), as the always married group would be sicker in general.	No / unlikely	N/A (outcome misclassification / measurement error is unlikely)		Maybe / plausible	Several of the covariates are self-reported or SES related, which tend to have more measurement error. It is not possible to determine the direction without a better understanding of how marital status may impact these errors.	Prior knowledge (without DAG)	Maybe / plausible	None mentioned	Reason for marriage (eg pre-marriage pregnancy) In 1958, there were many reasons for marriage besides "love," such as pre-marriage pregnancy. Something like pre-marriage pregnancy would almost certainly have an impact on marital status trajectory and health later in life. I would expect this bias to be downward (married groups look worse), as these marriages would likely result in worse outcomes.
1733	3561	9717				Yes. I am sufficiently equipped to give an unbiased, fair, and thorough review of the assigned scientific and media articles, as outlined above.		Harvard School of Public Health, 677 Huntington Avenue, Boston, MA 02115, USA. Department of Economics, University of Vermont, 237 Old Mill, Burlington, VT, USA	Academic	The association between self-defense gun use and injury	Self-reported attacking or threatening offender with a gun	Injury concurrently or after taking protective action.	OR: 0.67 (P>0.05)	The association between self-defense gun use and loss of property	0.26 (p<0.01)			Observational cross-sectional	14145	The US population	90,000 households comprising nearly 160,000 individuals, with sampling weighted to be nationally representative, excluding people under 12 years old, living in military barracks and institutional settings.	No / implausible		No	No / unlikely			10-30%	Complete case analysis	N/A		Can't be determined	Can't be determined	Complete case analysis;Can't be determined		No	Yes / very likely	Yes / very likely	Can't be determined	Gun use is self-reported. People who were injured or lost property may be less likely to admit that they unsuccessfully took defensive action. I therefore think the bias is likely downward (it looks like gun use leads to less injury or loss of property).	Yes / very likely	Yes / very likely	It appears as if the outcome is self-reported. If so, it is likely that people who took defensive actions had different reports of their outcomes than those who did not. I would imagine that those who use guns would be likely to inflate their success rates, which would bias the results downward (those who use guns are less likely to be injured or lose property).	Maybe / plausible	One of the covariates was whether the offender had a gun. People who lost property or were injured may be more likely to report that the offender had a gun. It is unclear what the association between the offender having a gun and the use of protective action is, so the direction of bias is unclear as well.	Prior knowledge (without DAG);Can't be determined	Yes / very likely	None mentioned	Gun use training, occupation of victim, number of people present when crime occurred, number of perpetrators Each of these potential confounders may have a different relationship on the outcome. For instance, people trained to use a gun may be more likely to use their gun and less likely to be injured in general than those who did not have gun training, which could bias the results downward (gun …
8567	5528	3098	2063			Yes. I am sufficiently equipped to give an unbiased, fair, and thorough review of the assigned scientific and media articles, as outlined above.		Omid Kardan1, Peter Gozdyra2, Bratislav Misic3, Faisal Moola4, Lyle J. Palmer5, TomÃ¡Å¡ Paus6 & Marc G. Berman1,7; 1Department of Psychology, The University of Chicago, Chicago, IL, USA. 2Institute for Clinical Evaluative Sciences, Toronto, ON, Canada. 3Indiana University, Bloomington, IN, USA. 4The David Suzuki Foundation, Toronto, ON, Canada. 5Translational Health Science, The University of Ade…	Academic;David Suzuki Foundation (non-profit/not affiliated with a university)	What is the association between comprehensive greenspace metrics and health in a large, urban population center (Toronto, CA)?	Tree Density	Health variables: high blood pressure, high cholesterol, high blood glucose, heart attack (MI), stroke, heart disease, migraines, chronic obstructive pulmonary disorder (COPD), liver cirrhosis, ulcerative colitis, irritable bowel disease (IBD), arthritis, asthma, cancer, and diabetes (DM), as well as mental health conditions including addiction, depression, and anxiety. About 66.3% of all respond…	Health perception: B=0.01, se=0.002, p<.0001; Cardio-metabolic conditions: B=-0.01, se=0.002, p<.0001; Mental Disorder: B=0.007, se=0.001, p<.0001; Other disorder: B=0.006, se=0.001, p<.0001					Observational cross-sectional	3202 'dissemination areas' in Canada, which consist of 400-700 inhabitants	Populations in large urban centers	Canada is divided into geographical units called dissemination areas (DA), which consist of 400 to 700 inhabitants and whose boundary lines mostly follow roads. We used data from 3,202 DAs located in the city of Toronto with an average population of 690 individuals and average physical size of 172,290 m2.	No / implausible		No	No / unlikely			N/A	N/A	N/A		10-30%	Can't be determined	Multiple imputation	Authors say they "assumed" data were MAR but do not provide any details that they conducted any analyses to investigate this. Most of the missing data was due to responses on the health survey of 'i don't know'. They performed MI, which is appropriate, but unclear what demographic or health outcome variables were associated with responses of 'i don't know'.	No	Maybe / plausible	No / unlikely	Maybe / plausible	Authors acknowledge that "there was limited ability to differentiate large shrub cover from tree cover in the satellite data. Therefore, the variable â€œother tree densityâ€ could contain some unwanted large shrub cover as well, especially for areas with very high other tree density." Therefore measurement error could have occurred with regard to the tree cover variable. However, the authors als…	Yes / very likely	No / unlikely	All health outcome data are self-report, so under reporting of adverse health outcomes (e.g., blood pressure) is likely. Authors acknowledge this as a limitation. It does not seem likely to me that self-reported health would differ according to tree exposure.	Maybe / plausible	Covariates were also self-reported and so could be biased (e.g., income).	Can't be determined	Maybe / plausible	Authors cite as limitation the inability to measure potentially important confounders such as pollution, neighborhood safety.
1733	5541	2850	1223			Yes. I am sufficiently equipped to give an unbiased, fair, and thorough review of the assigned scientific and media articles, as outlined above.		Melissa B. Scribani, Nicole Krupa, Paul Jenkins, Research Institute, Bassett Medical Center, Cooperstown, New York; Zsolt Nagykaldi, University of Oklahoma Health Sciences Center, Oklahoma City, Oklahoma; Ardis L. Olson MD, Dartmouth Medical School, Lebanon, New Hampshire.	Academic;Health care service provision	Is dog ownership associated with healthy weight in children?	Dog ownership	BMI	%Normal BMI for pet dog group: 65.8, for no pet dog group: 66.5 %Overweight BMI for pet dog group: 17.7, for no pet dog group: 15.8 %Obese BMI for pet dog group: 16.6, for no pet dog group: 17.7 p overall = 0.80	Is dog ownership associated with anxiety disorders in children?	Mean transformed SCARED-5 score in dog group: 0.65 (0.54 - 0.77) Mean transformed SCARED-5 score in no dog group: 0.89 (0.73-1.06) p=0.02			Observational cross-sectional	643	Children aged 4 to 10 years old in the United States	Patients at a general pediatric clinic in Upstate New York between July 2012 and December 2013.	Yes / most likely	Children in rural upstate New York are not representative of children in the United States overall. These children were 96% white, so the results are likely not generalizable to children of other races, or those living in urban or suburban environments. Additionally, ill or developmentally disabled children were excluded.	No	Yes / most likely	This study was cross-sectional and evaluated children in households that currently had a dog. Giving a dog to a family that does not have one would likely have very different results, as families that are not dog-friendly are probably not going to react the same way as families that desire, and thus already have, dogs.		N/A	N/A	N/A		<10%	Missing completely at random (MCAR, missing data is a simple random sample of full data)	Complete case analysis;Can't be determined	Given the extremely low amount of missing data (7/650 missing and excluded), the bias is likely minimal.	No	No / unlikely	N/A (randomly assigned / measurement error and/or misclassification is unlikely)	Maybe / plausible	A family that chooses to get a dog likely has the resources and desire to have a dog, and perhaps a different family dynamic. Assuming families that get pets have more resources than those who do not, it is likely that the results are biased down (children with dogs have less mental health and weight problems than children with no dogs).	Can't be determined	No / unlikely	Since the SCARED-5 scale is a tool attempting to measure latent anxiety traits, there is almost certainly measurement error of anxiety. The magnitude and direction of any bias introduced, however, is not possible to determine without more knowledge of the scale.	Maybe / plausible	SES was approximated using poverty level in child's zip code. This measure is not entirely representative of a child's actual SES. The direction and magnitude of bias are difficult or impossible to determine.	Prior knowledge (without DAG);Can't be determined	Yes / very likely	None listed	Number of parents in household, number of siblings, type of residence, other pets As dogs require a good deal of attention and space, children with dogs may be more likely to come from two parent households that reside in larger or single family homes. This would make the dog group be generally higher SES and thus would bias the results down (dog group has less mental health and weight problems).
1438	1335	6472				Yes. I am sufficiently equipped to give an unbiased, fair, and thorough review of the assigned scientific and media articles, as outlined above.		San Francisco Department of Public Health; UCSF, (and other university affiliations)	Academic	To assess PrEP adherence, sexual behaviors, and the incidence of STIs and HIV infection in a cohort of MSM and transgender women initiating PrEP in the United States.	Demographics and risk behaviors	PrEP adherence	Site (ref=San Francisco)- Miami 0.32 (0.17-0.60), DC 1.08 (0.54-2.19) Race (ref: white)- Latino 0.81 (0.41-1.61), African American 0.28 (0.12-0.64), Asian 0.72 (0.17-3.03), Other 0.42 (0.13-1.38) Living situation (ref 'other')- Rent or own housing 2.02 (1.14-3.55) # of condomless receptive anal sex (ncRAS) (ref 0-1): 1.82 (1.14-2.89)	PrEP usage and incidence of HIV and other STIs (descriptive)	Two participants acquired HIV infection during followup, yielding an HIV incidence of 0.43 infections per 100 person years (95%CI, 0.05-1.54). The incidence of STIs per 100 person-years was 48 (42-55) for C. trachomatis, 43 (37-49) for N. gonorrhoeae, 12 (9-16) for syphilis, and 90 (81-99) for any STI; in each case, the incidence was stable across quarterly intervals (all, P > .10)			Observational prospective cohort	557	homosexual and bisexual men, and transgender women	2 STI clinics in San Franscisco and Miami, Florida, and a community heath center in Washington, DC	Maybe / plausible	They only recruited from 3 cities, and behaviors and STI/HIV incidence is likely different, especially compared to suburban and rural areas. They excluded individuals with active medical conditions or positive for Hep B (which increases chances of HIV infection) who also may have higher rates of HIV/STI incidence.	Yes	Maybe / plausible	Individuals who were lost to follow-up may be at higher risk for STI/HIV and be less adherent to medication	Subgroup analyses (study site and race) were conducted	10-30%	Other (describe in D4)	N/A		Can't be determined	Missing not at random (MNAR, missing data is stratified random sample of full data in stratum of unobserved data, or missing data cannot be predicted by observed data)	Weighting;Can't be determined	Blood drug level testing was purposely conducted in a subset of patients, and then they were weighted to represent the entire cohort. It is unknown if any other variables were missing (e.g. living situation) and what was done about it. Patients with missing data are likely at higher risk for STIs/HIV and less likely to be adherent (increase incidence)	No	Maybe / plausible	No / unlikely	N/A (exposure is not reasonably changeable)	It's possible that the individuals who had their blood tested are not representative of those who did not, especially if a variable which is associated with adherence was not measured or included in the weighting. Otherwise, everyone received the intervention and the only 'real' way to change blood levels is to take more or less of the medication...	No / unlikely	N/A (outcome misclassification / measurement error is unlikely)	It is unlikely that an HIV or STI infection was missed. That being said, patients were lost to follow-up so we do not know if they became infected after they were lost (and those LTFU are probably at higher risk for infection). It appears that rates were calculated so this shouldn't bias results...	Can't be determined	Adherence and sexual behaviors were self-reported, likely over-reported adherence and under-reported risky behaviors	P-value based model selection	Maybe / plausible	Unmeasured factors, including transportation, social support, health literacy, acculturation, and community acceptance of PrEP... These variables would all likely reduce adherence which would increase HIV incidence
8567	6900	6450				Yes. I am sufficiently equipped to give an unbiased, fair, and thorough review of the assigned scientific and media articles, as outlined above.		Matthew J. Zawadzki, Ph.D. & Joshua M. Smyth, Ph.D. & Heather J. Costigan, B.S.; University of California and Pennsylvania State University; The authors have no conflicts to disclose	Academic	What is the relationship between engaging in lesiure activities and health/well-being?	Engagement in leisure was measured by self-report. 6 'semi-random' times throughout the day they were notified to respond to a palm pilot assessment: "engagement in leisure and exercise were assessed with the following item: â€œAt the time of the prompt, what were you doing?â€ From a list of possibilities, participants indicated if they were engaging in â€œsocializing, relaxing, leisureâ€ and/o…	Health/well-being was measured with same method and same time as the exposure: "Again following prior research [45, 46], positive and negative mood was assessed by asking how happy and sad participants were feeling at the time of the prompt on a 0 (not at all) to 6 (very much) scale (across participants, happy: M=4.35, SD=0.75; sad: M=0.73, SD= 0.76). Participants also indicated how interested an…	Model with only leisure and covariates but not exercise Leisure had a consistent effect; when people reported engaging in leisure, they reported more happiness (b=.38, SE=.06, p<.001), trended toward less sadness (b=âˆ’.09, SE=.06, p=.091), more interest (b=.20, SE=.08, p=.011), less stress (stressed, b=âˆ’.40, SE=.08, p<.001; PSS, b=âˆ’.06, SE=.03, p=.046), and lower heart rate (b= âˆ’2.85, SE=1…					Ecological momentary assessment study (observational)	115	Adults in the United States	As part of a larger study examining work parameters, participants (n=115) recruited from the greater metropolitan area of a mid-sized city in the Northeast US were eligible to participate if they were (1) over the age of 18, (2) currently employed Monday through Friday with regular working hours between 6:00 am and 7:00 pm, (3) not employed on weekends, (4) able to come into the research laborato…	Maybe / plausible	the sample was 76% female, which means that generalizing to males may be difficult even though they controlled for sex in the model (sample size was only 115). the sample was also relatively well educated, white, and all were employed and worked regular day time hours. possible that leisure differs among populations that are not employed or work irregular hours.	No	Maybe / plausible	authors state: "Participants were contacted at six semi-random times each day in 3-h intervals." this is not entirely clear to me but it seems plausible that if times to be alerted were not entirely random and could be anticipated by study participants, than that anticipation could have influenced whether they engaged in leisure activities (or not) or study outcomes (e.g., stress)		Can't be determined	N/A	N/A		Can't be determined	Can't be determined	Other (describe in D4)	authors state: "Although the data were collected over similar time periods with the same number of proposed measurement per day, levels of compliance in EMA and cortisol differed slightly across participants resulting in differing levels of missing data. In general, multilevel approaches are robust to missing data and are recommended for analyzing EMA data [50]." I agree that multilevel models ar…	No	Maybe / plausible	Maybe / plausible	Maybe / plausible	There are many possible 3rd variables that could explain someone having leisure time while time simultaneously experiencing less stress	Maybe / plausible	Maybe / plausible	The outcome measurements themselves are not ideal (e.g., only a single question used to measure mood)-- in mental health research, single item indicators are not considered reliable. Additionally, differential misclassification could occur with the exposure for the same reason stated previously-- there are possible variables that would e.g., cause someone to have a low mood and also not have leis…	No / unlikely		Can't be determined	Maybe / plausible	authors acknowledge that there could be unmeasured confounders but do not list any examples.	history of serious mental health problems (could increase likelihood someone has more time for leisure if not working and also have low mood-- positive bias);
4663	3225	7938				Yes. I am sufficiently equipped to give an unbiased, fair, and thorough review of the assigned scientific and media articles, as outlined above.		Alliant International University and University of Cincinnati. No COI	Academic	What is the impact of mindfulness meditation versus hatha yoga on working memory capacity among adolescents?	Mindfulness meditation and hatha yoga vs waitlist control group	Pre-post intervention Working Memory Capacity (WMA)	There was a significant group by time interaction in working memory capacity scores with a pvalue of 0.01 (F[2,160]=4.77 and a patial eta squared of 0.04). Results indicated that the mindfulness meditation group reported significant pre-post improvements in WMC, F(1,50)= 15.71, p < .001, partial eta squared =0.24, whereas participants in the hatha yoga and waitlist control groups did not [hatha y…	Is there a differential impact of mindfulness mediation versus hatha yoga on self-reported measures of stress ?	No significant condition by time interaction was found among the three groups in self-reported stress with a p=0.22 (F[2,143]=1.53 and partial eta squared of 0.02). All three groups showed a significant reduction in self reported measures of stress from pre to post intervention with a p-value of 0.01 (F[1,143]=7.10 and partial eta squared of 0.05). The main effect of group, however, was not signi…	Is there a differential impact of mindfulness meditation versus hatha yoga on self-reported measures of anxiety?	There was no significant difference in self-reported anxiety among the three groups from pre to post intervention in condition by time interaction effect (p=0.8, F[2.159]=0.22, partial eta squared=0.00). Meanwhile, there was a significant reduction in anxiety between pre intervention and post intervention, with the main effect for time having a p-value <0.001 (F[1,159]=15.73, partial eta squared …	Randomized controlled trial	198	Adolescents between the ages of 12 to 17 enrolled in school.	The sample was recruited from a large public junior high school in Southern California.	Yes / most likely	The population that the sample was drawn from was a large public junior high school comprised largely of low income households. The findings may not generalize to a larger more socio-economically diverse population with possibly more experience with meditation practices.	No	Maybe / plausible	It is possible that since participants knew that they were being watched they answered questions in ways that showed reduced stress, however, they found that all groups experienced lowered anxiety. This may have been because of the timing of the intervention, namely, that it occurred toward the end of the school year when classes were winding down so overall stress may have been decreasing. If th…		10-30%	N/A	N/A		Can't be determined	Can't be determined	N/A	It is hard to figure out the missing data. In terms of loss to follow up, however, since they restricted their sample to compliers (effect of the treatment on the treated), they certainly positively biased their results .	Yes	No / unlikely	N/A (randomly assigned / measurement error and/or misclassification is unlikely)	No / unlikely		No / unlikely	N/A (outcome misclassification / measurement error is unlikely)		No / unlikely		Prior knowledge (without DAG);Can't be determined	No / unlikely
1238	4645	6710				Yes. I am sufficiently equipped to give an unbiased, fair, and thorough review of the assigned scientific and media articles, as outlined above.		Department of Preventive Medicine, University of Southern California, Los Angeles; Sonoma Technologies	Academic;Consulting or contract research organization	Are long term reductions in nitrogen dioxide associated with improvements in FEV1 in children?	nitrogen dioxide	FEV1	Mean growth in FEV1 from age 11-15 per median decrease in nitrogen dioxide: 91.4 (47.9, 134.6)	Are long term reductions in ozone associated with improvements in FEV1 in children?	Mean growth in FEV1 from age 11-15 per median decrease in ozone: âˆ’6.7 (âˆ’51.0, 37.5)	Are long term reductions in PM10 associated with improvements in FEV1 in children?	Mean growth in FEV1 from age 11-15 per median decrease in ozone: 65.5 (27.2, 103.7)	Observational prospective cohort	2120	Children in southern California	Children in elementary schools in 5 communities in southern California	No / implausible		Yes	Maybe / plausible	Long study period required updates to spirometers, but sensitivity analyses suggested results were robust to use of different equipment	Did subgroup analyses for gender, ethnicity, and asthma and reported the observed results were the same	Can't be determined	N/A	N/A		Can't be determined	Can't be determined	Can't be determined	Seems like all available data was used for analysis, so some subjects had fewer measurements than others. No information on missing covariates.	No	Maybe / plausible	No / unlikely	N/A (exposure is not reasonably changeable)	Could have measurement error if certain areas of community without monitoring stations have different air quality, but unlikely to be related to outcome	No / unlikely	N/A (outcome misclassification / measurement error is unlikely)	Sensitivity analyses showed that change in spirometer did not impact results	No / unlikely		Can't be determined	Maybe / plausible	Factors specific to ethnic background	diet (up), physical activity (up)
4708	8419	5590				Yes. I am sufficiently equipped to give an unbiased, fair, and thorough review of the assigned scientific and media articles, as outlined above.		There are too many authors and affiliates to count. They are all listed in an appendix here: http://www.nejm.org/doi/suppl/10.1056/NEJMoa1506816/suppl_file/nejmoa1506816_appendix.pdf	Academic;Government agency;Pharmaceutical company/industry;Charitable foundation;Health care service provision	What is the effect of immediate intitation of ART (CD4 count > 500 cells/ml^3) vs. delayed intitiation of ART (CD4 count <350 cells/ml^3 OR AIDS onset OR another condition that dictated the use of antiretroviral therapy) on any serious AIDS-related event, serious nonâ€“AIDS-related event, or death from any cause.	immediate intitation of ART (CD4 count > 500 cells/ml^3) vs. delayed intitiation of ART (CD4 count <350 cells/ml^3 OR AIDS onset OR another condition that dictated the use of antiretroviral therapy)	any serious AIDS-related event OR serious nonâ€“AIDS-related event OR death from any cause	Primary endpoint: hazard ratio of 0.43 (95% confidence interval [CI], 0.30 to 0.62; P<0.001)	What is the effect of immediate intitation of ART (CD4 count > 500 cells/ml^3) vs. delayed intitiation of ART (CD4 count <350 cells/ml^3 OR AIDS onset OR another condition that dictated the use of antiretroviral therapy) on any serious AIDS-related event, serious nonâ€“AIDS-related event, and death from any cause (separately).	any serious AIDS-related event: 0.28 (95% CI, 0.15 to 0.50; P<0.001) serious nonâ€“AIDS-related event: 0.61 (95% CI, 0.38 to 0.97; P=0.04) death from any cause: 0.58 (95% CI, 0.28 to 1.17; P=0.13)			Randomized controlled trial	4685	asymptomatic HIV-positive adult patients with a CD4+ above 500 cells per cubic millimeter.	HIV-positive patients adults (18+) who had not yet initiated ART and had no history of AIDS, were in good health and CD4+ counts > 500 cells/ mm^3 from sites in countries around the world (neither the study sites, nor the recruitment strategies are listed in main article or supplementary materials).	Maybe / plausible	If SES modifies the effect of early initiation of ART (due to differential association between medication adherence and CD4 count by SES), then it's possible that the exclusion of the currently incarcerated population (which may house a substantial proportion of the global burden of HIV) will bias results away from the null. Results were less strong among non-white individuals (which may potentia…	Yes	No / unlikely		Despite the large amount of information they include in supplementary appendices (including the study protocol), they do not describe recruitment strategies or the study sites. This makes it very difficult to imagine the effects of selection (beyond those from published inclusion/exclusion criteria) on external validity.	<10%	Survival analysis;Methods specifically for addressing attrition (e.g. bounding, Heckman model, etc.)	No / unlikely		<10%	Missing not at random (MNAR, missing data is stratified random sample of full data in stratum of unobserved data, or missing data cannot be predicted by observed data)	N/A	Sensitivity analyses testing which imputed outcomes for missing data for a wide range of event rates (+/- 10x the event rate among the observed) demonstrated robustness of main finding. Bounds were substantially different from HRs estimated assuming MAR	Yes	N/A (randomly assigned)	No / unlikely	No / unlikely	I am not sure about this one. The exposure is really intent to treat so I am not sure how to think of variability in pathways for "intent to treat".	Yes / very likely	No / unlikely	Bias is likely towards the null, as supported by sensitivity analyses that only counted "confirmed events" as opposed to "confirmed & probable". The former results were closer to the null than the latter results.	No / unlikely		Other (describe in G4)	No / unlikely
9325	3024	5905				Yes. I am sufficiently equipped to give an unbiased, fair, and thorough review of the assigned scientific and media articles, as outlined above.		1MGH Benson-Henry Institute, Massachusetts General Hospital, Boston, Massachusetts, United States ofAmerica,2Dartmouth-Hitchcock Medical Center, Section of General Internal Medicine, Lebanon, NewHampshire, United States of America,3MGH Institute for Technology Assessment, Massachusetts GeneralHospital, Boston, Massachusetts, United States of America,4MGH Division of General Medicine,Massachusetts…	Health care service provision	Estimate the effect of mind body training, specifically, the Relaxation Response Resiliency Program (3RP) on healthcare utilization.	Relation Response Resiliency Program	Healthcare utilization (as defined by the number of billable encounters and services over the course of 1 year)	The most significant result with regard to utilization was for the whole group an average 43% reduction in billable encounters for intervention patients across all functional categories(p =<0.0001) with a relative reduction of 45.1%(Table 3). For the propensity score and initial high utilization rate matched sub group this was an absolute 42.1% and 22.2% relative reduction in billable encounters.…					Observational pre-post with community controls	1542	All patients regularly using the healthcare system in the United States	The intervention sample was drawn from all patients at the MGH Benson-Henry institute and the controls were taken from a research data registry run by Partners Healthcare.	Maybe / plausible	Virtually every patient is from Massachusetts, which has fairly different insurance infrastructure compared to elsewhere in the country and may reimburse for these mind-body services more or less aggressively.	No	Maybe / plausible	If we take the research question to only pertain to the pre-post study, the decision to only include exposed individuals in their main analysis definitely influences the magnitude of the results and probably pushes it away from the null, as people are likely to be enrolled in this therapy after times of healthcare crisis when other problems have stabilized.	This article is so confused about the kind of study it is (propensity score matching the exposed to age/sex matched community controls with no screening for exposure) that it's hard to guess at this.	N/A	N/A	Maybe / plausible	As far as I understand this was not being treated as a case-control study and they do not seem to recognize that the exposure could be prevalent in the control arm; however, since the data is only from an academic research network it probably is not reflective of the exposure rate in the general population.	Can't be determined	Can't be determined	Can't be determined	As far as I can tell they didn't discuss missing data at all but I suspect missingness might be differential across interventional groups and controls, since they're drawn from different sources. Data for the exposed were generated with time 0 as the time of the intervention, while data for controls were generated with time 0 as the midpoint of their entire time in the period, which means that yo…	No	No / unlikely	N/A (randomly assigned / measurement error and/or misclassification is unlikely)	N/A (exposure is not reasonably changeable)	Since their primary question was a pre-post design, it's fairly unlikely there's any sort of misclassification. Then again, I'm not sure exactly what effect propensity score matching to people with exposure misclassification, then conducting a pre-post analysis, would have on bias and its direction.	Maybe / plausible	Maybe / plausible	On the pre-post exposed side, there may not be much outcome misclassification (though it is possible people are more likely to use another healthcare system in the post phase, since in order to be referred they have to be in the MGH system). Controls are much less likely to have outcome misclassification since, unlike the exposed, they are placed at the midpoint of the time in the system, so they…	No / unlikely		Can't be determined	Yes / very likely	They don't mention any missing variables.	Frailty (frail people not being referred to the program but being in the controls would bias their estimate away from the null compared to controls), healthy users (more likely to be referred to the programs and would bias their estimate away from the null compared to controls), comorbidity (the group referred to their program probably has fewer comorbidities, pushing the estimate away from the n…
0526	4167	6935				Yes. I am sufficiently equipped to give an unbiased, fair, and thorough review of the assigned scientific and media articles, as outlined above.		Leiden University Medical Centre	Academic;Health care service provision	Does "acute fear" curdle blood (what is the effect of acute stress on the coagulation system)?	Horror and education movies	Coagulation markers: blood coagulant factor VIII, D-dimer, thrombin-antithrombin complexes, and prothrombin fragments 1+2; participants' reported fear (visual analogue fear scale)	1. Mean change in coagulant factor VIII (before/after horror movie vs. before/after educational movie): 11.1 IU/dL (95% CI: 1.2-21.0) 2. Mean change in D-dimer levels (before/after horror movie vs. before/after educational movie): 3.33 ng/mL (95% CI: -37.1-43.8) 3. Mean change in thrombin-antithrombin complexes (before/after horror movie vs. before/after educational movie): -0.54 ug/L (95% CI: -2…					Crossover trial	24	General population	"We recruited 24 healthy volunteers aged â‰¤30 years from among students, alumni, and employees of the Leiden University Medical Centre. We excluded those who were taking prescribed drugs, pregnant, using hormonal contraceptives, had a history of thrombosis, and had had surgery or been immobilised with a cast in the past two months."	Maybe / plausible	Outcomes based on population of under 30 year olds will likely not be generalizable to the general population. It is also unclear what is meant by "healthy".	No	Maybe / plausible	Movies were shown in a group-setting which may socially inhibit participants from having a 'full' reaction and in turn affect their "fear factor" levels.		0% (none)	N/A	N/A		0% (none)	N/A	N/A	Three participants' data were excluded from analysis but they were not missing. It is unclear how the inclusion of the three participants' data may have altered the average effect.	Yes	N/A (randomly assigned)	Yes / very likely	Yes / very likely	Authors equated a horror movie viewing to "acute fear." It is highly likely that individual-level traits will mediate an individual's reaction to the movie (direction of bias can go either way). It is also possible that the "acute fear" triggered by the horror movie viewing is contingent on the movie selected.	Yes / very likely	Yes / very likely	Same comment in E4 applies here. Additionally, authors collect participants' reported fear-experience with a visual analogue fear scale which will be susceptible to similar participant-level confounders (direction of bias in either direction).	Can't be determined		Can't be determined	Can't be determined
0526	4101	7559	9373			No. I choose to recuse myself from reviewing this study.	Not familiar with cox proportional hazards models.
8567	7943	4939				Yes. I am sufficiently equipped to give an unbiased, fair, and thorough review of the assigned scientific and media articles, as outlined above.		Division of Applied Health Sciences, University of Aberdeen, Aberdeen, United Kingdom (Black, Bhattacharya, McLernon); Diabetes Research Unit, NHS Grampian, Aberdeen, United Kingdom (Philip); Tommyâ€™s Centre for Maternal and Fetal Health, University of Edinburgh, Edinburgh, United Kingdom (Norman). All authors have completed and submitted the ICMJE Form for Disclosure of Potential Conflicts of I…	Academic	To investigate the relationship between planned cesarean delivery and offspring health problems or death in childhood.	Offspring born by planned cesarean delivery in a first pregnancy were compared with offspring born by unscheduled cesarean delivery and with offspring delivered vaginally.	The primary outcomewas asthma requiring hospital admission; secondary outcomes were salbutamol inhaler prescription at age 5 years, obesity at age 5 years, inflammatory bowel disease, type 1 diabetes, cancer, and death.	Compared with offspring born by unscheduled cesarean delivery (n = 56 015 [17.4%]), those born by planned cesarean delivery (12 355 [3.8%]) were at no significantly different risk of asthma requiring hospital admission, salbutamol inhaler prescription at age 5 years, obesity at age 5 years, inflammatory bowel disease, cancer, or death but were at increased risk of type 1 diabetes (0.66%vs 0.44%; …					Observational retrospective cohort	321287	Pregnant women/babies from 0-5 years in high income countries	This retrospective cohort study identified all term (â‰¥37 completed weeks of gestation) singleton live births in first-time mothers between January 1, 1993, and December 31, 2007, in Scotland, United Kingdom. Offspring were followed up until January 2015. Data were from the Scottish Morbidity Record Database and then linked to various other databases for the outcomes of interest.	No / implausible		No	No / unlikely			N/A		N/A			Missing at random (MAR, missing data is a simple random sample of full data within strata of observed data missing data can be predicted by observed data)	Multiple imputation		No	Maybe / plausible	Maybe / plausible	Maybe / plausible	Misclassification of cesarean delivery type is possible (acknowledged as a limitation by the authors). Possibly differential with respect to outcomes leading to surveillance bias: those with planned cesarean section may be more likely to share health information with physicians leading to greater recognition of chronic health conditions (also acknowledged by authors). this would be a positive bia…	Maybe / plausible	Maybe / plausible	It is possible that outcomes were differentially measured among women who had a planned C-section (surveillance bias)	No / unlikely		Can't be determined	Yes / very likely	Maternaleducation, ethnicity, and indication for cesarean delivery may confound the relationships studied	maternal alcohol/drug use, maternal mental heatlth. (positive bias without their inclusion)
1733	5537	5411				Yes. I am sufficiently equipped to give an unbiased, fair, and thorough review of the assigned scientific and media articles, as outlined above.		Damon E. Jones and Mark Greenberg are with the Bennett Pierce Prevention Research Center, Pennsylvania State University, University Park. Max Crowley is with the Center for Child and Family Policy, Duke University, Durham, NC.	Academic	Are prosocial skills in kindergarten associated with future educational attainment?	Prosocial-communication skills subscale of the social competence scale	High school graduation on time	OR: 1.54 (1.09, 2.19)	Are prosocial skills in kindergarten associated with future criminal arrests through high school?	OR: 0.67 (0.44, 1.02)	Are prosocial skills in kindergarten associated with future alcohol dependence?	OR: 0.89 (0.59, 1.35)	Observational prospective cohort	753	Kindergarten aged children in the United States	Recruited from 4 study sites: Durham, North Carolina; Nashville, Tennessee; Seattle, Washington; and central Pennsylvania	Yes / most likely	The sample includes 'high-risk' children and a non high-risk group. This likely oversamples high-risk children.	No	Can't be determined			10-30%	Other (describe in D4)	N/A		10-30%	Can't be determined	Other (describe in D4)	Full information maximum likelihood used to deal with missing data/loss to follow-up	No	Maybe / plausible	Maybe / plausible	N/A (exposure is not reasonably changeable)	The exposure is based on a prosocial communication skills scale, which likely does not perfectly measure true prosocial communication skills. The level of measurement error may differ based on the true level of prosocial communication skills, though the direction of the bias cannot be determined.	Can't be determined	Can't be determined	All of the outcomes are self-reported, and thus are likely subject to measurement error. Since the association between the measurement error and the exposure is unclear, the direction of bias cannot be ascertained.	Yes / very likely	Certain covariates, like early childhood aggression, SES, and early academic ability, are difficult to measure and were likely measured with error.	Prior knowledge (without DAG);Can't be determined	Yes / very likely	None mentioned	Family history of criminal activity, academic achievement, and alcohol abuse. Number of parents in home. Children with family histories of the outcomes may worse prosocial communication skills and may be more likely to experience the outcomes. This would bias the results downard (higher prosocial communication skills appear to lead to fewer negative outcomes)
1733	9128	7476				Yes. I am sufficiently equipped to give an unbiased, fair, and thorough review of the assigned scientific and media articles, as outlined above.		From Nephrology Section, Memphis VA Medical Center, TN (C.P.K.); Division of Nephrology, University of Tennessee Health Science Center, Memphis (C.P.K., J.L.L., M.Z.M.); Department of Medicine, David Geffen School of Medicine at UCLA, Los Angeles, CA (K.C.N.); Department of Medicine, Duke University, Durham, NC (L.E.B.); Department of Public Health Sciences and Division of Nephrology, Department …	Academic;Health care service provision	Is the difference in all cause mortality between blacks and whites explained by healthcare access?	Open healthcare access (bein in the VA)	HR of mortality comparing blacks vs. whites.	VA group: aHR - 0.76 (0.75-0.77) NHANES group: aHR - 1.42 (1.09-1.87)					Observational prospective cohort	3,072,966 VA, unknown NHANES	Black and white individuals in the United States	White and black veterans in the US VA system with at least 1 avaliable serum creatinine measurement and eGFR greater than or equal to 60 ml*min^-1. NHANES participants should represent the US population.	Yes / most likely	The 'open access to care group' was only veterans, and thus their numbers cannot be generalized to the general population. Additionally, only individuals with normal kidney function were included.	Yes	Can't be determined			Can't be determined	Survival analysis	N/A		10-30%	Missing at random (MAR, missing data is a simple random sample of full data within strata of observed data missing data can be predicted by observed data)	Complete case analysis	10.3% of participants had missing race and were excluded. The missingness was likely at random and would not bias the results given the control for covariates. Loss to follow-up was accommodated with survival analysis, but the magnitude of loss to follow-up cannot be determined, and thus the bias cannot be determined.	No	No / unlikely	No / unlikely	Yes / very likely	Being in the open access care group required being a veteran, which is very likely to impact mortality and possibly racial mortality disparities. The direction of this bias cannot be determined.	Maybe / plausible	Maybe / plausible	Mortality is probably measured better in the VA group. The impact of this on racial disparity is unclear and thus the direction cannot be determined.	Maybe / plausible	Mean income, housing stress, education, employment, poverty, and vaccination are likely measured with error. The direction and magnitude of bias cannot be determined.	Prior knowledge (without DAG);P-value based model selection	Yes / very likely	None mentioned
0938	1335	6472				Yes. I am sufficiently equipped to give an unbiased, fair, and thorough review of the assigned scientific and media articles, as outlined above.		San Francisco Department of Public Health; Department of Medicine, University of California; Department of Epidemiology and Biostatistics, University of California; Skaggs School of Pharmacy and Pharmaceutical Sciences, University of Colorado; Department of Medicine, Miller School of Medicine, University of Miami; Division of AIDS, National Institutes of Health; DF/Net Research, Inc; San Francisc…	Academic;Government agency;Pharmaceutical company/industry;Charitable foundation	To assess PrEP adherence, sexual behaviors, and the incidence of STIs and HIV infection in a cohort of MSM and transgender women initiating PrEP in the United States	A combination of daily, oral tenofovir disoproxil fumarate and emtricitabine was provided free of charge for 48 weeks. All participants received HIV testing, brief client-centered counseling, and clinical monitoring.	Concentrations of tenofovir diphosphate in dried blood spot samples, self-reported numbers of anal sex partners and episodes of condomless receptive anal sex, and incidence of STI and HIV acquisition.	Based on measurement of tenofovir diphosphate levels 80.0% to 85.6% had protective levels (consistent with 4 doses/wk) at follow-up visits. The mean number of anal sex partners in the past 3 months declined from baseline to week 48 (10.9 to 9.3; P = .04); episodes of condomless receptive anal sex (ncRAS) remained stable(65.5% to 65.6%; P = .99); The incidence of STIs per 100 person-years was stab…					Observational cross-sectional	294	MSM and transgender women		Yes / most likely	Limited to one country and within that limited to three centres/clinics. The study was targeted to MSM and transgender women and hence results limited to this group.	No	Maybe / plausible	Self-reported questionnaires for sex-partners and episodes could affect the reporting (under-reporting)		10-30%	N/A	N/A		0% (none)	N/A	N/A		No	Yes / very likely	Yes / very likely	No / unlikely	Participants more likely to reduce the ncRAS are also more likely to adhere to the therapy.	Maybe / plausible	Maybe / plausible	yes, those reporting lower number of episodes , lower depression are more likely to have good reporting on adherence.	Maybe / plausible	Those likely to adhere are likely to underreport the ncRAS at baseline.	Can't be determined	Yes / very likely		The type of clinic at which the therapy is administered. The sites are correlated with cities and just using cities will pick up the effect of the sites.
8604	1992	5655				Yes. I am sufficiently equipped to give an unbiased, fair, and thorough review of the assigned scientific and media articles, as outlined above.		New York University	Academic	Is phthalate exposure associated with blood pressure and lipids among children in the US?	Five common environmental phthalates	Blood pressure and lipid levels	0.11 (0.04, 0.17) standard deviation unit increase in systolic blood pressure z score associated with 1 log unit increase in di-isodecyl phthalate metabolites (OR of blood pressure >90th percentile = 0.99 (0.66, 1.48)); 0.11 (0.03, 0.19) with 1 log unit increase in di-isononyl phthalate metabolites (OR of blood pressure >90th percentile = 1.19 (0.72, 1.98)); and 0.10 (0.03, 0.18) with 1 log unit …					Observational cross-sectional	1329	United States youth, 6 to 19 years of age	National Health and Nutrition Examination Survey between the years 2009 and 2012, a representative survey of the non-institutionalized US population.	Maybe / plausible	Survey response is plausibly representative, but respondents were excluded if they did not provide biomarker data. This population may be different from the respondents, threatening generalizability.	No	No / unlikely			N/A	N/A	N/A		>50%	Can't be determined	Complete case analysis;Multiple imputation;Other (describe in D4)	Data were missing from covariates. Missing categories were created, and a "complete case analysis" robustness check was completed but only excluding those missing data in the covariates with the least missing data. Multiple imputation was used for covariates with more missing data (up to 81%) in this robustness check. Physical activity, for example, was missing for 81% of respondents. I imagine t…	No	Maybe / plausible	Maybe / plausible	Maybe / plausible	Dietary phthalate exposure was measured through urine samples. There is a lot of variation in the speed with which individuals metabolize dietary phthalates, which could threaten consistency and be differential with respect to covariates of interest (BMI) and the outcome (blood pressure).	No / unlikely	N/A (outcome misclassification / measurement error is unlikely)		No / unlikely		Can't be determined	Yes / very likely	Consumption of packaged foods--children with higher blood pressure are likely to consume more packaged foods and have higher phthalate exposure.	Urbanicity--individuals living in more urban areas may have greater environmental exposure to phthalates (not dietary but can be reflected in urinary measurements) and lower blood pressure.
1238	1546	2328				Yes. I am sufficiently equipped to give an unbiased, fair, and thorough review of the assigned scientific and media articles, as outlined above.		Stanford Center for Biomedical Informatics Research, Stanford University; Department of Cardiovascular Sciences, Houston Methodist Research Institute; Practice Fusion, Inc.; Divisions of Cardiovascular Medicine and Vascular Surgery, Stanford University	Academic;Other industry (food production, supplement production, etc);Health care service provision	Is PPI use associated with MI risk in the general US population?	PPI use	MI	Adj OR: 1.16 (95% CI 1.09â€“1.24)	Is H2 blockers use associated with MI risk?	Adj OR: 0.93 (95% CI 0.86â€“1.02)	Is PPI use associated with cardiovascular mortality risk?	Adj HR: 2.00 (95% CI 1.07â€“3.78)	Observational prospective cohort	70477	General adult population of US	Patients aged at least 18 years at first mention of GERD in inpatient and outpatient clinical records at Stanford University	Maybe / plausible	Only patients in Stanford area, so possibly not generalizable to general US population	Yes	Maybe / plausible	Data collected for clinical records, not research, so may result in misclassification		Can't be determined	N/A	N/A		0% (none)	N/A	N/A	No discussion of follow up or patient drop out of medical system; since using clinical records, lack of a diagnosis/drug is coded as "no", so no missing data but possible misclassification	No	Yes / very likely	Maybe / plausible	Yes / very likely	Did not include OTC use; because of data mining for classification, could have both false positives or false negatives; patients with MI might have more interaction with medical system, which may make it more likely to record PPI use in records, which would result in upward bias	No / unlikely	N/A (outcome misclassification / measurement error is unlikely)		No / unlikely		Prior knowledge (without DAG);"Kitchen sink" (include all potentially relevant/measured variables)	Yes / very likely	insulin resistance, obesity	poor diet, activity levels, SES, education; all could introduce upward bias
8604	6358	6496				Yes. I am sufficiently equipped to give an unbiased, fair, and thorough review of the assigned scientific and media articles, as outlined above.		Harvard University; Tsinghua University; University of California, San Francisco; London School of Economics and Political Science; Max Planck Institute for SocialLaw and Social Policy; Boston College	Academic	Does the association between single motherhood and limitations with activities of daily living (ADL), instrumental ADL and fair/poor self-rated health in later life vary by country of residence?	single motherhood during ages 15-49	limitations with ADL, instrumental ADL, and self-rated health	Risk ratios for the association between single motherhood and ADL limitations were1.51 (95% CI 1.29 to 1.98) in England, 1.50 (1.10 to 2.05) in Scandinavia and 1.27 (1.17 to 1.40) in the USA, versus 1.09 (0.80 to 1.47) in Western Europe, 1.13 (0.80 to 1.60) in Southern Europe and 0.93 (0.66 to 1.31) in Eastern Europe.					Observational cross-sectional	42830	Mothers in USA, England, Scandinavia, Western Europe, Southern Europe, and Eastern Europe	Three longitudinal surveys: the US Health and Retirement Study (HRS), English Longitudinal Study of Aging (ELSA), and Survey of Health, Aging, and Retirement in Europe (SHARE). Each study conducts biennial assessments of nation-ally representative samples of non-institutionalized adults age 50+.	Maybe / plausible	Response rates vary across countries, some non-response may track with characteristics that would threaten the generalizability of the findings.	No	No / unlikely			N/A	N/A	N/A		Can't be determined	Can't be determined	Weighting	Survey weights are applied to analyses. No description of missingness in specific variables or adjustments for this are described.	No	Maybe / plausible	Maybe / plausible	Maybe / plausible	Same source bias is of concern here. Respondents may have differential recall of single motherhood, with regard to their health and/or their perception of their own health. This would bias the association to look stronger. Additionally, the event that caused the respondent's exposure to single motherhood (death, divorce, incarceration, etc.) may change the impact of this exposure. Finally, single…	No / unlikely	Maybe / plausible	See response in previous section regarding same source issue.	No / unlikely		Can't be determined	Maybe / plausible	Non-marital or same-sex partnership (partnership may have protective effects but considered single motherhood in this analysis, attenuating the effect). SES and social support/networks during single motherhood were also unmeasured. I think SES during single motherhood is the major one. Low income mothers are more likely to be single and to have poorer health. I would guess that a lot of this asso…	In the US, and potentially other countries in the study, race/discrimination are likely to influence the exposure and outcome independently. For example, black mothers are more likely to experience single motherhood and worse health. This would again make the association appear stronger than it is.
8567	9329	7348				Yes. I am sufficiently equipped to give an unbiased, fair, and thorough review of the assigned scientific and media articles, as outlined above.		a Stanley Medical Research Institute, United States b Stanley Laboratory of Developmental Neurovirology, Johns Hopkins University, School of Medicine, United States; The authors have declared that there is no conflict of interest in relation to the subject of the study.	Academic;Charitable foundation	Is childhood cat ownership a risk factor for later development of schizophrenia or other serious mental illness?	Cat ownership/cat in the house during childhood	Schizophrenia/Schizoaffective disorder	The difference between the rate of cat ownership in the NAMI families (cases) and those in the AVMA survey (controls) is highly significant [chi square = 38.05, p < .0001; OR 1.38 (1.24â€“1.53)].					Observational case-control	2125 cases and 4087 controls	Adults with schizophrenia or other psychotic disorder	Cases: a 1982 survey of family members of someone with schizophrenia/schizoaffective disorder. Collected at the National Alliance for Mentally Ill convention. Controls: 1991 survey of 55,143 households by the American Veterinary Medical Association. From this survey, authors determined that "The group which was most similar to our study group was the group of â€œmiddle parentsâ€, defined as havi…	Yes / most likely	The controls were drawn from a subpopulation of the Veterinary survey. this subpopulation was defined as 'middle parents.' the definition of this population suggests that it is a multi-family member household with children and the head of household is <45. this restricts the generalizability of the findings, particularly given that individuals with schizophrenia for example are more likely to be …	No	Yes / most likely	It is unclear who filled out the NAMI surveys specifically, but we know it was a family member of the person with Schizophrenia, not the person him/herself. Cat ownership was presumably self-reported by controls, meaning that the data collection method was different between cases and controls.		N/A	N/A	Maybe / plausible	Unclear how the controls were surveyed-- if the Veterinary survey was a random survey of households or not-- this is not stated in the article. Also, it seems possible that 'middle parents' subpopulation chosen from the survey as controls may have differential cat ownership compared to other subpopulations within that survey.	Can't be determined	Can't be determined	Other (describe in D4)	Authors state that there were 2125 "usable" 1982 questionnaires with no definition of what that meant. Unknown how many questionnaires were not usable or how they defined usable. There is no comment on missing data anywhere in the manuscript.	No	Maybe / plausible	Maybe / plausible	No / unlikely	Measurement of exposure among cases was by proxy-- a family member of the person with schizophrenia. Unknown how close a family member, so possible for misclassification of cat status.	Yes / very likely	Maybe / plausible	It doesn't appear that the Veterinary survey asked about mental health at all....so it appears possible that people included in that survey also had schizophrenia or another serious mental illness.	Can't be determined		No covariates included	Maybe / plausible	Authors included no covariates in analysis and did not conduct a matched case-control analysis.
8604	2099	1614				Yes. I am sufficiently equipped to give an unbiased, fair, and thorough review of the assigned scientific and media articles, as outlined above.		University of Auckland, Uppsala University	Academic	Is birth order associated with height and BMI?	Status as first or second born.	Height and BMI	First born sisters had an average of 0.57 kg/m higher BMI than second born (p<0.0001); greater odds of being overweight (OR 1.29 (1.21â€“1.38)) and obese (OR 1.40 (1.26â€“1.54)).					Observational prospective cohort	206510	Swedish women born between 1991â€“2009.	National birth registry, but only women who were pregnant, visiting an antenatal clinic, were first or second born, born to Nordic mothers, free of congenital malformations, and born between the gestational ages: 37 0/7â€“41 6/7 weeks.	Yes / most likely	Pregnant women are very likely to be different with regard to BMI and things that influence BMI than the general population.	No	Maybe / plausible	BMI is measured during pregnancy and may not reflect distributions among women who are not pregnant/when they are not pregnant. Pregnancy could change this distribution through a number of pathways.		Can't be determined	Complete case analysis;Other (describe in D4)	N/A		Can't be determined	Can't be determined	Can't be determined	Only women who returned to provide data because of pregnancy were included in the study. Those who did not get pregnant during the study period could be very different with regard to both birth order and BMI from those in the study. I'm not sure what direction this would bias results, as I could imagine plausible theories for first or second born individuals being more likely to get pregnant (and…	No	No / unlikely	N/A (randomly assigned / measurement error and/or misclassification is unlikely)	N/A (exposure is not reasonably changeable)		No / unlikely	No / unlikely		No / unlikely		Can't be determined	No / unlikely	Authors mention no SES of individual women included (socioeconomic background accounted for with sibship pairing). However, this is actually a mediator--first borns are potentially more likely to obtain a higher income and more likely to be obese. Authors also mention two other mediators--dietary intake and physical activity levels.
1438	2802	4216				Yes. I am sufficiently equipped to give an unbiased, fair, and thorough review of the assigned scientific and media articles, as outlined above.		Yale University, National Institute on Aging, Johns Hopkins Medical School	Academic	Do participants holding more negative age stereotypes have significantly greater loss of hippocampal volume over time?	Negative age stereotypes (measured through questionnaire)	Changes in hippocampal volume	No effect estimate was directly reported (results displayed in figure)... but in text they say "three times the rate of decline"; p=0.007.	Do participants holding more negative age stereotypes have significantly greater accumulation of amyloid plaques and neurofibrillary tangles?	No effect estimate was directly reported... in text they say "significantly higher" and give p-value, p=0.046			Observational prospective cohort	52 (Question/Study 1) and 74 (Question/Study 2)	All adults/people	individuals enrolled in the Baltimore Longitudinal Study of Aging (n=158)	Yes / most likely	People who enrolled in this study are likely not generalizable to everyone; enrollment was strict: willingness to get brain scans, healthy at onset, etc.	No	Yes / most likely	MRIs were performed yearly so some people have more observations than others; in second study patients had different amount of time between enrollment and autopsy		Can't be determined	N/A	N/A		0% (none)	N/A	N/A		No	Maybe / plausible	No / unlikely	Yes / very likely		No / unlikely	N/A (outcome misclassification / measurement error is unlikely)		Can't be determined		Prior knowledge (without DAG);P-value based model selection	Maybe / plausible	perceived-stress measure	Family history of neurological disease
8567	9383	9077				Yes. I am sufficiently equipped to give an unbiased, fair, and thorough review of the assigned scientific and media articles, as outlined above.		1Department of Life Sciences, University of Westminster, London W1W6UW, UK 2School of Biological Sciences and Essex Sustainability Institute, University of Essex, Wivenhoe Park, Colchester, Essex CO43SQ, UK 3Centre for Sports and Exercise Science, School of Biological Sciences, University of Essex, Wivenhoe Park, Colchester, Essex CO43SQ, UK Address Correspondence to Carly Wood, E-mail: c.wood@we…	Academic	What is the impact of allotment gardening on self-esteem/mood/mental well-being?	Allotment gardening	Self-esteem, mood, and general health	1) A paired samples t-test revealed a significant difference between the pre- and post-allotment session self-esteem score [t(130) =2.62; P, 0.05]. 2) One-way MANOVA revealed a significant difference between pre- and post-session subscale mood scores [F(6,128) = 7.893; P, 0.001], with a significant reduction in tensionâ€“anxiety (P, 0.001), depressionâ€“dejection (P, 0.0083), angerâ€“hostility (P…					Observational case-control	269 (136 gardeners and 133 non-gardeners)	Adults in the UK (likely any high income country)	Gardeners were recruited from 10 allotment gardening sites in NW England; non-gardeners (controls) were recruited from 10 local supermarkets.	Maybe / plausible	Although the authors note that "The index of deprivation for the allotments and their surrounding areas ranged from 15.4 to 84.5%, indicating a large variation in participants in terms of income deprivation, employment deprivation, health and disability deprivation, education and skills training, barriers to housing, crime and living environment" they don't explicitly mention measuring race or et…	No	Maybe / plausible	In one part of this study, among the gardeners, a pre-post design was used in which they were asked about their mood, self-estem, etc. before and after gardening. There is no information on the test-retest reliability of the various outcome measures and so it is plausible that changes in the report of these outcomes is not attributable to an actual change following the gardening session. there wa…		N/A	N/A	Maybe / plausible	Sampling the controls from a supermarket seems reasonable. Although, it is unclear how people were actually recruited within the stores (i.e., was it random?) and it is also unclear what the refusal rate was or if those who decided to fill out the survey were somehow different than those who did not fill out the survey.	<10%	Can't be determined	Can't be determined	Authors state they assumed data were missing at random but no stated analyses were done to explore this. It is also unclear how the missing data were handled. There is no mention of imputation but it also does not appear that a complete case analysis/listwise deletion was used because the tables all suggest that the full sample (n=336 and 333 for gardeners and non-gardeners, respectively, was use…	No	No / unlikely	N/A (randomly assigned / measurement error and/or misclassification is unlikely)	Yes / very likely	Misclassification appears unlikely to me-- the cases were clearly gardeners and for controls, it seems very unlikely people in a supermarket would have a reason to respond dishonestly to a question on whether or not they garden. There is a concern that the pathway has an impact on the outcome. For example, if a person gardens they are getting at least a minimal amount of exercise and exercise has…	Maybe / plausible	No / unlikely	The concern here would be in the pre-post tests among the gardening cases. Again, it is unknown how sensitive the self-reported self-esteem, mood, instruments are to change. So, the reliability of the pre-post tests (which seem to have been done between 30 min and 8 hours apart) may be questionable. This could result in measurement error (although not necessarily bias). The pre-tests only were us…	Yes / very likely	Weight was self-reported. Studies have suggested that individuals who are overweight may strongly underestimate their weight when self-reporting. Although the authors found a significant difference anyway (non-gardeners higher weight and BMI than gardeners), it is possible that the difference was bigger than what was measured. If overweight is associated with poorer mental health, self-esteem, et…	Can't be determined	Yes / very likely	income, housing, life-stage, education, marital status.	Race/ethnicity, exercise (this to me is the big one-- no way in this study to tease out if gardening specifically is beneficial above and beyond any type of exercise), general health (i realize they included this as an outcome but really i think it makes more sense as a control variable).
3753	6033	4325				Yes. I am sufficiently equipped to give an unbiased, fair, and thorough review of the assigned scientific and media articles, as outlined above.		Khurram Nasir, MD, MPH,*yzx Marcio S. Bittencourt, MD, MPH,k{# Michael J. Blaha, MD, MPH,z Ron Blankstein, MD,{ Arthur S. Agatson, MD,* Juan J. Rivera, MD, MHS,** Michael D. Miedema, MD, MPH,yy Christopher T. Sibley, MD,zz Leslee J. Shaw, PHD,xx Roger S. Blumenthal, MD,z Matthew J. Budoff, MD,kk Harlan M. Krumholz, MD, SM{{##*** From the *Center for Healthcare Advancement & Outcomes, Baptist Heal…	Academic	How does coronary artery calcium (CAC) score modify relationship between ACC/AHA statin recommendation category (based on LDL-C, diabetes, and 10-year CVD risk estimated by age, cholesterol, systolic blood pressure, antihypertensive drug use, smoking, diabetes, race, and sex) and atherosclerotic cardiovascular disease? What proportion of people within each statin recommendation category have no C…	combination of statin use recommendation and coronary artery calcium (CAC) score	clinical atherosclerotic cardiovascular disease	Of those who would be recommended statins according to guidelines, 41% had CAC=0 and had 5.2 CVD events/1,000 person-years. Of those who would be told to consider statin use according to guidelines, 57% had a CAC=0, with a CVD event rate of 1.5 CVD events/1,000 person-years. Of those recommended or considered for statins according to guidelines, 44% had CAC=0 at baseline with a CVD event rate of …					Observational prospective cohort	4758	Adults aged 45-75 years living in the US	MESA (Multi-Ethnic Study of Atherosclerosis) is a longitudinal study of 6,814 men and women 45 to 84 years of age without clinical atherosclerotic cardiovascular disease (ASCVD) risk at enrollment, who enrolled from 2000-2002 in Baltimore, Chicago, North Carolina, LA, NYC, and St. Paul.	Maybe / plausible	Participants may be more health conscious than the general public so may have lower underlying rate of cardiovascular events.	No	No / unlikely			<10%	Survival analysis	No / unlikely		<10%	Missing not at random (MNAR, missing data is stratified random sample of full data in stratum of unobserved data, or missing data cannot be predicted by observed data)	Complete case analysis	Unlikely to be bias - less than 2% missing data.	No	No / unlikely	No / unlikely	Maybe / plausible	Participants were told if their CAC score was 0, below average, average, or above average. Those who had high CAC scores may have attempted to improve health through diet, physical activity, etc, which would have reduced risk of CVD and thus biased the estimate of the effect of CAC score on CVD event downwards.	No / unlikely	N/A (outcome misclassification / measurement error is unlikely)		No / unlikely		Prior knowledge (without DAG)	No / unlikely
5474	0176	2263	8484			Yes. I am sufficiently equipped to give an unbiased, fair, and thorough review of the assigned scientific and media articles, as outlined above.		B Barr,1 D Taylor-Robinson,1 D Stuckler,2 R Loopstra,2 A Reeves,2 M Whitehead1 1University of Liverpool, Liverpool, UK 2Oxford University, Oxford, UK	Academic	are disability assessments associated with adverse trends in mental health?	the reassessment rate, was the cumulative proportion of the working age population in each local authority area that had received any outcome from a WCA as part of the reassessment process, by the end of each quarter, expressed as a rate per 100 000 population (ie, the cumulative incidence of reassessment)	change in each of our outcomes (suicides, selfreported mental health problems and antidepressant prescribing) - between 2010-2013	For every 10 000 people reassessed there were approximately an additional 6 suicides (95% CI 2 to 9), 2700 cases of reported mental health problems (95% CI 548 to 4840) and 7020 items of antidepressants prescribed (95% CI 3930 to 10 100). In total, across England as a whole, the WCA disability reassessment process during this period was associated with an additional 590 suicides (95% CI 220 to 95…					Observational cross-sectional	Unclear: We used aggregate routine population and survey data for 149 upper tier local authorities in England between 2004 and 2013.	Unemployed population of England	Population-level data for 149 local authorities in England	No / implausible		No	N/A	Yes, this study is ecological in nature. Also, aggregation of data over time (sometimes at quarterly interval, sometimes at annual or two year interval) may affect results.		N/A	N/A	N/A		Can't be determined	Can't be determined	N/A		No	No / unlikely	N/A (randomly assigned / measurement error and/or misclassification is unlikely)	N/A (exposure is not reasonably changeable)		Maybe / plausible	No / unlikely	There is stigma attached to Mental healthcare / suicide so it is possible that there is some misclassification. However, I have no reason to expect it is differential misclassification.	No / unlikely		Prior knowledge (without DAG)	Maybe / plausible	None mentioned	General SES is associated with both unemployment/reassessment rates and adverse mental health outcomes. This is difficult to measure, so there is certainly the possibility of residual confounding (despite efforts to control for annual regional workplace-based gross value added (GVA) per capita, the quarterly unemployment rate (based on unemployment benefit claimant data) and the annual median wag…
1438	3024	5905				Yes. I am sufficiently equipped to give an unbiased, fair, and thorough review of the assigned scientific and media articles, as outlined above.			Academic;Health care service provision	Estimate the effect of mind body training, specifically, the Relaxation Response Resiliency Program (3RP) on healthcare utilization.	3RP training	healthcare utilization	At one year, total utilization for the intervention group decreased by 43% [53.5 to 30.5 be/yr] (p <0.0001). Clinical encounters decreased by 41.9% [40 to 23.2 be/yr], imaging by 50.3% [11.5 to 5.7 be/yr], lab encounters by 43.5%[9.8 to 5.6], and procedures by 21.4%[2.2 to 1.7 be/yr], all p < 0.01.					Observational prospective cohort	17601	All adults	all patients who presented for care at the MGH Benson-Henry Institute from 1/12/2006 to 7/1/2014 (intervention group); patients who sought care at the Massachusetts General Hospital and the Brigham and Womenâ€™s Hospital and their affiliates (control group)	Yes / most likely	The intervention group was significantly different than the general population which utilized healthcare, and the utilized healthcare more. Patients were referred to the intervention for specific reasons.	Yes	No / unlikely			Can't be determined	N/A	Yes / most likely	Controls- anyone who sought care in the hospital system Intervention- must have been referred to care and most had chronic stress conditions	Can't be determined	Can't be determined	N/A	Study employed propensity score matching (which will likely exclude patients with extreme scores due to lack of matches), but the variables they matched on were still significantly different between the two groups (e.g. age)- meaning that it did not get rid of all the potential bias	No	No / unlikely	N/A (randomly assigned / measurement error and/or misclassification is unlikely)	N/A (exposure is not reasonably changeable)		No / unlikely	N/A (outcome misclassification / measurement error is unlikely)		Can't be determined		Can't be determined	Yes / very likely	None	Comorbidities, current diagnoses
4708	9383	9077				Yes. I am sufficiently equipped to give an unbiased, fair, and thorough review of the assigned scientific and media articles, as outlined above.		Carly J. Wood1, Jules Pretty2, Murray Griffin3 1 Department of Life Sciences, University of Westminster, London W1W6UW, UK 2 School of Biological Sciences and Essex Sustainability Institute, University of Essex, Wivenhoe Park, Colchester, Essex CO43SQ, UK 3 Centre for Sports and Exercise Science, School of Biological Sciences, University of Essex, Wivenhoe Park, Colchester, Essex CO43SQ, UK Addre…	Academic	compare the self-esteem of allotment gardeners with non-gardeners	allotment gardening	Self-esteem	means +/- SE for self-esteem: 32.7+/-0.4 (allotment gardeners) vs. 31.4+/-0.4 (non-allotment gardeners)	compare the mood of allotment gardeners with non-gardeners	means +/- SE for self-esteem: 143.7+/-1.6 (allotment gardeners) vs. 152.4+/-1.6 (non-allotment gardeners)	compare the general health of allotment gardeners with non-gardeners	means +/- SE for self-esteem: 9.0+/-0.4 (allotment gardeners) vs. 11.1+/-0.4 (non-allotment gardeners)	Observational cross-sectional	269	UK adults	Exposed participants were recruited from 10 allotment sites in North-Western England (1 participant per allotment plot); Unexposed from 10 local supermarkets and consisted of participants who did not partake in any gardening activities.	Maybe / plausible	The currently exposed population is from one area of the UK and their are likely strong socio-economic selection forces leading to higher SES among those with allotment gardens compared to the general population. Assuming the exposed had the same selection pressures (which they don't), the effect of allotment gardenings on mental health outcomes might be attenuated among individuals with substant…	No	Yes / most likely	Exposed were measured on the site of a "leisure activity" while unexposed were measured on the site of a "chore" activity. Two really big issues: One - if outcomes are (Self-esteem, mood, answers about "general health") fluctuate over the course of a week, day, based on what you are doing, then you might expect someone to rate better on these outcomes during a leisure activity, than during a "cho…	Differential measurement error is a fatal flaw in my opinion.	N/A	N/A	N/A		<10%	Missing not at random (MNAR, missing data is stratified random sample of full data in stratum of unobserved data, or missing data cannot be predicted by observed data)	Complete case analysis	Amount of missing data is low (1.4%) and some of it is likely for data not analyzed as a part of main study questions (described on these forms) so risk of bias is low.	No	No / unlikely	N/A (randomly assigned / measurement error and/or misclassification is unlikely)	Yes / very likely	Exposure is not well-defined - allotment sites in different areas may have different rules, community culture, quality, etc. Direction of bias is unknown.	Yes / very likely	Yes / very likely	Exposed were measured on the site of a "leisure activity" while unexposed were measured on the site of a "chore" activity. Two really big issues: One - if outcomes are (Self-esteem, mood, answers about "general health") fluctuate over the course of a week, day, based on what you are doing, then you might expect someone to rate better on these outcomes during a leisure activity, than during a "cho…	No / unlikely		Can't be determined	Yes / very likely	SES measures (income, housing, life-stage, education and marital status) - omission likely biases association away from the null.	physical health status - likely biases away from the null family history of mental illness - likely biases away from the null amount of leisure time available during the week - likely biases away from the null weight - likely biases away from the null
9325	1377	3850				Yes. I am sufficiently equipped to give an unbiased, fair, and thorough review of the assigned scientific and media articles, as outlined above.		Environmental Heritage and Urban Redevelopment Unit, SiTIâ€”Higher Institute on Territorial Systems for Innovation, via Boggio 61, 10138 Torino, Italy; E-Mail: giulia.marra@polito.it 2 ASL Torino 5, Local Public Health Agency, piazza S. Pellico 1, 10023 Chieri, Italy; E-Mail: gelormino.elena@aslto5.piemonte.it 3 SEPI Grugliasco, Epidemiology Service for ASL Torino 3, Local Public Health Agency, v…	Academic;Government agency	The authors estimated the association between the level of density, accessibility by public transport, accessibility to services, green and public spaces and the consumption of antidepressents, adjusted for social environment and individual characteristics.			Authors stratified all their point estimates based upon age and sex and used two different models, resulting in an unwieldy mess to put in this blank if we put all results. They did not include any point estimates in their paper or abstract, referring only to the tables. The significant findings they reported were: Men >50 have an IRR of 0.92 (0.86, 0.97) with high urban density and 0.92 (0.87, 0…					Observational retrospective cohort	547,263 individuals (unknown person-time).	Humans living in urban environments around the globe.	Italian individuals in one town from January 1st 2004 to December 31st 2006.	Yes / most likely	The country of Italy may diagnose depression differently than other countries; may have differential overall quality of life; may have different types of public transportation available than other parts of the countries; may have better government funding of social programs and recreational spaces; and any number of other differences with a city in the U.S. or Malawi.	No	No / unlikely	It's a retrospective cohort study in an observational setting.	It's hard to answer C5 with retrospective cohort studies, since an real-world change of exposure isn't really analogous to the study at all (we're not examining the effects of building more public transit, for example). This seems more a causal question than a study administration/data collection problem, however.	Can't be determined	Other (describe in D4)	N/A		10-30%	Can't be determined	Can't be determined	They don't mention a method for controlling for censored individuals that leave the area, though incidence-based analyses should handle that alright if they went about them appropriately. They also don't mention what they did about missing variables (especially activity status, which was missing in 17.9% of people) unless I missed that as well; nor can I tell whether that was differential between…	No	Maybe / plausible	No / unlikely	Yes / very likely	Installing a better light rail system in order to increase public accessibility may have a different effect on depression than creating a bus system, as they have radically different effects on the built environment.	Maybe / plausible	Maybe / plausible	It's possible that individuals who are economically privileged and thus live in "better" areas might pay out-of-pocket and be misclassified in the analysis, which would result in bias downwards and away from the null for "good" parameters.	No / unlikely		"Kitchen sink" (include all potentially relevant/measured variables);P-value based model selection	Yes / very likely	The authors say that better measures of social disadvantage like income and social capital could have improved their validity. They don't mention the direction of bias.	Comorbidity level (sick people congregating in "worse" areas makes those areas look worse, making the better areas more protective), access to healthcare centers (more access to care increases the probability of a doctor visit, which increases the probability of the outcome, meaning those areas would appear "harmful") , history or current diagnosis of depression (an individuals with a history of …
0526	6418	4540				Yes. I am sufficiently equipped to give an unbiased, fair, and thorough review of the assigned scientific and media articles, as outlined above.		Fordham University; Centers for Disease Control and Prevention; Columbia University	Academic;Government agency	What is the association between assisted reproductive technology (ART) and diagnosed autistic disorder in a population-based sample of California births?	Assisted reproductive technology (ART)	Diagnosed autistic disorder			Hazard risk ratios for the hazard of autism diagnosis among children originated with ART compared with those originated without ART: 1. Crude: HRR = 2.32; 95% CI = 2.12, 2.54 2. Analysis subset: HRR = 1.79; 95% CI = 1.6, 2.0 3. Model 1 (adjusting for demographic factors): HRR = 1.71; 95% CI = 1.55, 1.89 4. Model 2 (adjusting for maternal age and parity): Mothers between ages 20-34 years - HRR = 1…			Observational retrospective cohort	5,926,251 live births (48,865 ART-originated infants; 32,922 cases of autism)	ART-originated infants	The authors created a retrospective observational cohort using linked records from the California Birth Masters Files for 1997-2007, California Department of Developmental Services autism caseload for 1997-2011, and Centers for Disease Control and Prevention's National ART Surveillance Systems for live births in 1997-2007.	Yes / most likely	The analysis is limited to a cohort from California, findings are likely not representative of the experiences of ART-originated infants from other states.	No	Can't be determined		It is unclear if health facilities, mothers' characteristics, and/or infant-morbidity related factors are different in California compared to other states in the US. Without explicitly controlling for or taking into account these various factors which may confound or bias the relationship between ART and autism unique to the context, it is difficult to assess whether the findings are 'generalizea…	N/A	N/A	N/A		Can't be determined	Can't be determined	N/A	The authors linked data sets together, enrollment in the data set is voluntary and may omit eligible children with autism. Direction of bias is unknown since it is unknown which cases were omitted and if/how they are linked to outcomes and various characteristics which may mediate the relationship under study.	No	No / unlikely	No / unlikely	No / unlikely		Yes / very likely	Maybe / plausible	The outcome of interest, autism spectrum disorder (ASD), is defined as "a serious developmental disability characterized by deficits of communication and social interaction and often accompanied by restricted or repetitive behaviors." There exists no medical test for ASD diagnosis and diagnoses may be misclassified. For the relationship under study, it is unclear which direction bias will go as f…	No / unlikely		Can't be determined	Yes / very likely	pregnancy and labor outcomes, intermediate autism risk factors	Authors note that adverse pregnancy and labor outcomes (including multiple births) may be contributing to higher incidence of ART-associated ASD, however these factors are not accounted for in the analysis.
1238	1969	6000				Yes. I am sufficiently equipped to give an unbiased, fair, and thorough review of the assigned scientific and media articles, as outlined above.		Sungkyunkwan University, Johns Hopkins Bloomberg School of Public Health, Johns Hopkins University School of Medicine	Academic	Is there an association between coffee consumption and presence of CAC	Coffee consumption	Presence of coronary artery calcium (CAC)	<1c vs 0: 0.77 (0.49, 1.19); 1-<3c vs 0: 0.66 (0.43, 1.02); 3-<5c vs 0: 0.59 (0.38, 0.93); 5+c vs 0: 0.81 (0.46, 1.43)	NA		NA		Observational cross-sectional	25138	Adults with or without asymptomatic atherosclerosis	Adults undergoing comprehensive annual or biennial health exams in South Korea	Maybe / plausible	The sample young, healthy, and educated; estimate might look more protective than in target population	Yes	Maybe / plausible	Data collected for health exam, not research; participants may not truthfully report exposures/covariates to doctor		N/A	N/A	N/A		10-30%	Missing not at random (MNAR, missing data is stratified random sample of full data in stratum of unobserved data, or missing data cannot be predicted by observed data)	Complete case analysis	~6% missing exposure, ~11% missing covariate (smoking); missing variables may be more likely to be high levels of exposure, this might attenuate results	No	Maybe / plausible	No / unlikely	Maybe / plausible	Coffee consumption by self report, but unlikely to be related to CAC; did not distinguish between caffeinated and decaf coffee, which could have different effects on presence of CAC	No / unlikely	N/A (outcome misclassification / measurement error is unlikely)		Maybe / plausible	Many covariates are self-reported; some negative health behaviors may be underreported, meaning association could be larger in magnitude due to residual uncontrolled confounding	Prior knowledge (without DAG)	Maybe / plausible	None mentioned	Stress/anxiety levels: attenuate protective effect
1438	8221	9995				Yes. I am sufficiently equipped to give an unbiased, fair, and thorough review of the assigned scientific and media articles, as outlined above.			Academic;Stata	Does gender and sexual orientation impact the odds of self-rated health	Combination of gender and sexual orientation (heterosexual, gay/lesbian, and bisexual)	reported self-rated health	heterosexual women: OR 0.88, p<0.001 gay men: OR 0.85, p>0.05 lesbian women: OR 0.77, p>0.05 bisexual men: OR 1.77, p>0.05 bisexual women: OR 1.16, p>0.05 (heterosexual men are reference)	Does gender, across sexual orientation, affect self-rated health	In fully adjusted models, those differences are smaller and remain significant only for bisexual men (.221) compared with gay men (.141). After full adjustments, the predicted probability of poor health for heterosexual women and lesbians is similar, and they both have significantly lower probabilities of poor health than bisexual women.			Observational cross-sectional	10,128 sexual minority (gay, lesbian, and bisexual) and 405,145 heterosexual adults	US adults	Behavioral Risk Factor Surveillance System (BRFSS) across seven U.S. states between 2005 and 2010 (i.e. states that asked about sexual orientation)	Maybe / plausible	Individuals from these states may not be fully representative of all individuals across the US (authors note this limitation)	No	Maybe / plausible	We concur and think that, particularly for a survey conducted over the telephone (such as the BRFSS), highly educated gays and lesbians may be more apt to identify as such, raising questions about how to best collect information on sexual identity.		N/A	N/A	N/A		10-30%	Missing at random (MAR, missing data is a simple random sample of full data within strata of observed data missing data can be predicted by observed data)	Multiple imputation;Other (describe in D4)	Sensitivity analysis; missing data likely will bias the effect toward the null... individuals who refuse to report their sexual orientation may have poorer health outcomes and are more likely to be in a minority sexual orientation group	No	Maybe / plausible	Yes / very likely	N/A (exposure is not reasonably changeable)	Bias towards null; sexual minority groups (gay, lesbian, and bisexual) are more likely to not report sexual orientation or lie about it; research also shows that they are more likely to have poor health. Participants that report sexual orientation are more likely to be well-educated and have access to care.	No / unlikely	N/A (outcome misclassification / measurement error is unlikely)	While self-reported (and therefore prone to bias), the authors are not using self-reported health as a way to measure actual health (self-reported health has been shown to be predictive and has been studied as an individual, separate measure)	Maybe / plausible	Participants may be more likely to lie or refuse to answer questions about SES factors and health	Prior knowledge (without DAG)	No / unlikely
5474	3494	6862				Yes. I am sufficiently equipped to give an unbiased, fair, and thorough review of the assigned scientific and media articles, as outlined above.		Ola Andersson, MD, PhD; Barbro Lindquist, PhD; Magnus Lindgren, PhD; Karin Stjernqvist, PhD; Magnus DomellÃ¶f, MD, PhD; Lena HellstrÃ¶m-Westas, MD, PhD: Author Affiliations: Department of Womenâ€™s and Childrenâ€™s Health, Uppsala University, Uppsala, Sweden (Andersson, HellstrÃ¶m-Westas); The Habilitation Center, Hospital of Halland, Halmstad, Sweden (Lindquist); Department of Psychology, Lund U…	Academic;Pharmaceutical company/industry	To investigate the effects of delayed CC compared with early CC on neurodevelopment at 4 years of age.	Randomization to delayed CC (180 seconds after delivery) or early CC (10 seconds after delivery).	The main outcome was full-scale IQ as assessed by the WPPSI-III. Secondary objectives were development as assessed by the scales from the WPPSI-III and Movement ABC, development as recorded using the ASQ, and behavior using the Strengths and Difficulties Questionnaire.	No differences were found in WPPSI-III scores between groups. Delayed CC improved the adjusted mean differences (AMDs) in the ASQ personal-social (AMD, 2.8; 95% CI, 0.8-4.7) and fine-motor (AMD, 2.1; 95% CI, 0.2-4.0) domains and the Strengths and Difficulties Questionnaire prosocial subscale (AMD, 0.5; 95% CI, >0.0-0.9). Fewer children in the delayed-CC group had results below the cutoff in the A…					Randomized controlled trial	263	Full term infants born to low-risk pregnancies / uncomplicated deliveries in high income country	Full-term infants born after a low-risk pregnancy at a Swedish county hospital from April 16, 2008, through May 21, 2010	Yes / most likely	Anemia (the primary proposed mechanism through which this intervention works) is likely low in this population. Cognitive deficits due to malnutrition is also likely low in this population. Thus, I would expect the effect / effect size to be smaller in this population than it would be in the global population (which is primarily composed of kinds in LMICs).	Yes	No / unlikely			31-50%	Complete case analysis;Other (describe in D4)	N/A		<10%	Can't be determined	Complete case analysis	Compared baseline covariates of LFU kids - no imbalances which would obviously affect results.	Yes	N/A (randomly assigned)	N/A (randomly assigned / measurement error and/or misclassification is unlikely)	N/A (exposure is not reasonably changeable)		No / unlikely	No / unlikely		No / unlikely		Prior knowledge (without DAG)	No / unlikely
9363	4830	6084				Yes. I am sufficiently equipped to give an unbiased, fair, and thorough review of the assigned scientific and media articles, as outlined above.			Academic	examine whether weekend hospital admission carries an increased 30 day mortality risk compared with midweek admission	Admission to hospital on a Saturday or Sunday (as opposed to Wednesday)	30 day mortality	Hazard ratio of 30-day mortality of 1.15 (95% CIs 1.14-1.17) for Sunday admission compared to Wednesday; hazard ratio of 30-day mortality of 1.10 (1.08-1.11) for Saturday admission compared to Wednesday	whether mortality risk differs between hospital stay at weekends and during the week	Hazard ratio for day of death occurring in hospital compared with Wednesday: 1.02 (1.01-1.04) for Friday, and 0.98 (0.97-1.00) for Saturday			Observational prospective cohort	14 818 374 admissions	All hospital-going individuals in countries with "modern, effective healthcare systems"	Admission and death data from NHS English hospitals in 2013-14	Yes / most likely	This study seems to want to assert generalizability beyond the UK NHS system; there is reason to believe that hospital-goers in the UK (given the benefits of NHS) will be unlike hospital-goers in the US, for example. There are likely confounding factors that would influence both the 30-day mortality risk and the likelihood of admission on a given day (such as different time off of work allowances…	No	No / unlikely		(Study administration for this particular study would not influence the outcome because the data were collected and used retrospectively, but the NHS hospital data collection system itself is indeed likely to influence the outcome)	Can't be determined	Survival analysis	N/A		<10%	Missing not at random (MNAR, missing data is stratified random sample of full data in stratum of unobserved data, or missing data cannot be predicted by observed data)	Complete case analysis	The NHS dataset remains mysterious; they discuss eliminating the 6.6% of admissions with missing covariate data, but the nature and quality of the admission and mortality data remains unclear.	No	Maybe / plausible	Maybe / plausible	Maybe / plausible	Measurement error: the quality and consistency of the data recording process for NHS is unclear - is it possible that there are "more admissions" on the weekend not because more people are actually arriving to the hospital but because it is a slower time and staff are retrospectively inputting admission information from previous days? If so, it is also possible that the paperwork documenting when…	Can't be determined	Yes / very likely	The quality/potential bias in the data on deaths outside of hospital is not described. It is possible that less connected individuals who die may have inaccurate date of death information and may also have been the ones who were admitted on the weekend.	Yes / very likely	The list of covariates is extensive, and they are all likely to be measured poorly: diagnosis (SHMI) grouped Clinical Classifications Software category), age, time of year, trust, deprivation, number of previous emergency admissions, number of previous complex admissions, admission source, admission urgency, sex, ethnicity, and Charlson Comorbidity Index	Can't be determined	Yes / very likely	No discussion of this in the paper.	education, employment, sick leave policies, distance to hospital, participation in dangerous leisure activities are all things that would influence when an individual would choose to go to (or involuntarily end up in) the hospital (be admitted) and would also influence mortality. The lower SES indicators described are likely to create a positive bias away from the null (example: people who have l…
9363	2988	0992	7974	7019		No. I choose to recuse myself from reviewing this study.	I know several of the authors personally, and they have taught me in classes
9363	3561	9717				No. I choose to recuse myself from reviewing this study.	I know one of the authors personally; he was my professor
8604	8371	1082				Yes. I am sufficiently equipped to give an unbiased, fair, and thorough review of the assigned scientific and media articles, as outlined above.		University Medical Center Utrecht; University of Southampton; National Institute for Public Health and the Environment, Bilthoven, The Netherlands	Academic;Government agency;Health care service provision	Does a history of hypertensive disorder of pregnancy (HDP) or gestational diabetes mellitus (GDM) impact the risk of hypertension, type 2 diabetes mellitus (T2D), and cardiovascular disease (CVD) later in life, independent of hypertension and T2D?	history of hypertensive disorder of pregnancy (HDP) or gestational diabetes mellitus (GDM)	risk of heart disease: hypertension, type 2 diabetes mellitus (T2D), and cardiovascular disease (CVD) later in life	HDP -> hypertension (OR: 2.12, 95% CI 1.98â€“2.28), HDP -> CVD (HR: 1.09, 95% CI 1.00â€“1.20), HDP -> TD2 (HR: 1.11, 95% CI 0.97â€“1.28), GDM-> hypertension (OR: 0.83, 95% CI 0.66â€“1.05), GDM -> CVD (HR: 1.04, 95% CI 0.78â€“1.38), GDM -> T2D (HR: 3.68, 95% CI 2.77â€“4.90)	Does a history of hypertensive disorder of pregnancy (HDP) or gestational diabetes mellitus (GDM) impact the age of onset of hypertension, type 2 diabetes mellitus (T2D), and cardiovascular disease (CVD) later in life, independent of hypertension and T2D?	HDP -> age of onset hypertension 7.7 years earlier since first pregnancy (95% CI 6.9â€“8.5), GDM -> age of onset T2D 7.7 years earlier (95% CI 5.8â€“9.6)			Observational prospective cohort	22265	women aged 20 to 66 from 3 cities in the Netherlands (Amsterdam, Doetinchem, and Maastricht) and women aged 49 to 70 years who lived in the city of Utrecht and its surroundings; who had a history of at least 1 vital pregnancy	European Prospective Investigation into Cancer and Nutrition (EPIC)-NL cohort--Monitoring Project on Risk Factors for Chronic Diseases (MORGEN) cohort and the Prospect cohorts-- random sample from cities listed; of these samples, women who had at least one vital pregnancy	Maybe / plausible	The studies are random samples, but those who choose to participate may be different from those who do not.	No	No / unlikely			Can't be determined	N/A	N/A		<10%	Can't be determined	Multiple imputation	Imputation is used for covariates, but individuals with missing exposure data were excluded and no assessment of outcome differences in this excluded group are described. There is also concern for survivor bias--women with preeclampsia have poorer survival rates and are less likely to enter the study. Biasing the association to look weaker.	No	Yes / very likely	Maybe / plausible	Maybe / plausible	History of gestational diabetes and HDP rely on respondent recall. Those who are healthier may be less likely to recall history of disease. This would bias the relationship to appear stronger between disease history and heart disease risk. Disease severity may affect consistency of exposure as well.	Maybe / plausible	No / unlikely	Prospective follow-up and consistent measurement approach for outcomes across groups--I think differential misclassification of outcome is unlikely.	Yes / very likely	Most covariates also rely on respondent recall. I would think respondents who have a greater history of health issues (exposure) and who are sicker after pregnancy (outcome) are more likely to recall other covariates.	Can't be determined	Yes / very likely	Which particular pregnancy the included women had/didn't have HDP or GDM exposure--it's more likely to occur during first pregnancy. I'm not sure what direction this would bias estimates, and the authors don't discuss this. I would think women in their first pregnancy would be more likely to have a heart disease outcome, so this would bias the estimate to look stronger.	There is no control for socioeconomic status. Women of low SES are probably at higher risk of both exposure during pregnancy and heart disease later in life. This would bias the association to look stronger.
4663	9329	7348				Yes. I am sufficiently equipped to give an unbiased, fair, and thorough review of the assigned scientific and media articles, as outlined above.		Stanley Medical Research Institute and Johns Hopkins University. No listed COI.	Academic;Charitable foundation	Is cat ownership a risk factor for later development of schizophrenia?	Cat ownership between birth and age ten.	Diagnosis of schhizophrenia	The difference between the rate of cat ownership among cases and controls is significant (chi-2- 38.05, p-value <0.0001; OR =1.38, CI of 1.24-1.53).					Observational case-control	Sample size of cases is 2125, sample size of controls is 4087.	Families with small children.	The cases were collected from families who attended the 1982 National Association of the Mentally Ill convention, while controls were collected from a 1991 survey by the American Veterinary Medical Association on pet ownership.	Yes / most likely	The cases were more likely to be of higher SES with family members who have more severe symptoms.	No	Can't be determined		The authors say very little about the survey administration	N/A	N/A	Yes / most likely	Controls are from a completely different population. Also, it is unclear whether the controls were even asked about whether their children had the outcome or whether the authors just assumed that they did not.	Can't be determined	Can't be determined	Can't be determined	Unclear. They don't say anything about missing data.	No	Can't be determined	Can't be determined	Maybe / plausible	The authors are only concerned with cat ownership, however, it is possible that they are underestimating the effect of the impact of cats on schizophrenia since children are likely to interact with cats outside of pet ownership. The authors can only look at one level of exposure, being cat ownership and cannot look at the other important ways that cats might be associated with development of schi…	Yes / very likely	Yes / very likely	We don't know that the controls were asked about their children's schizophrenic status but maybe they assumed that those in this survey did not. In this case, there might be bias but it is difficult to say which direction it would go.	Can't be determined		No covariates included	Can't be determined
1440	0730	1764	3606			Yes. I am sufficiently equipped to give an unbiased, fair, and thorough review of the assigned scientific and media articles, as outlined above.		Department of Psychology, University of Warwick, Coventry, UK (S T Lereya PhD, Prof D Wolke PhD); and Department of Psychiatry and Behavioural Sciences, Duke Medical Center, Sheffi eld, UK (W E Copeland PhD, Prof E J Costello PhD). Authors declared no conflict of interest.	Academic	Does bullying have effects on adult mental health	Exposure to bullying as measured in interviews between ages 9 and 16 (one site) and 1 and 13 (other study site).	Overall mental health problems defined as any anxiety, depression, self harm, suicidality	OR of 1.6, 95% CI 1.1-2.2, p=0.005	Does maltreatment have effects on adult mental health	OR of 4.1, 95% CI 1.5-11.7			Observational prospective cohort	4026 (one site) and 1273 (other site)	Children and young adolescents	Two cohorts in two study sites: babies enrolled at birth in a UK cohort, and children enrolled at age 9 in a US cohort.	Maybe / plausible	Both cohorts are in rich/"western" countries, where social dynamics and factors associated to bullying may not be applicable around the world.	No	Yes / most likely	In both cohorts, interviews were frequent and focused on issues related to parenting (maltreatment) and bullying. Repeated interviewing may have brought attention to this topic and caused parents to change their behavior.		>50%	Other (describe in D4)	N/A		Can't be determined	N/A	N/A	The authors show differences between LTFU and those tracked through the endpoint measurement, and the groups do seem to be different on several variables that are plausibly related to the exposure and outcome. In particular, individuals with more family adversity and maternal mental health problems were more likely to drop out of the cohort, which would probably lead to a positive bias. The autho…	No	Maybe / plausible	Yes / very likely	Yes / very likely	Subjective assessment of bullying is likely to be affected by depression and overall mental health in terms of what an individual thinks is normal to experience. For example, if those who underreport are more likely to be bullied and have worse mental health, this would lead to a negative bias/overestimate. How severely one is bullied, over what period of time, and by whom all are relevant for th…	No / unlikely	N/A (outcome misclassification / measurement error is unlikely)		No / unlikely		Prior knowledge (without DAG)	Yes / very likely	Intra-uterine environment/toxins; frequent changes of caregivers	Sexual orientation/gender identity: It is very well documented that LGBT youth are at high risk for bullying and maltreatment by family, and that they also experience higher risk for depression and other mental health problems. LGBTQ status is + correlated with bullying and - corr with mental health, leading to a negative bias/overestimate.
0122	4101	7559	9373			Yes. I am sufficiently equipped to give an unbiased, fair, and thorough review of the assigned scientific and media articles, as outlined above.		Yale School of Public Health, New Haven, CT; Division of Cancer Epidemiology and Genetics, National Cancer Institute, National Institutes of Health, Department of Health and Human Services, Rockville, MD; AARP (retired), Washington, D.C.; Yale Cancer Center, New Haven, CT.	Academic;Government agency;American Association of Retired Persons, an NGO	The association between coffee intake and malignant skin melanoma among American White retirees.	Coffee drinking	Malignant skin melanoma	<= 1 cup / day: hazard ratio of 0.9 (0.8 to 1.04 @ 95%CI) 2-3 cup / day: hazard ratio of 0.88 (0.8 to 1.28 @ 95%CI) >= 4 cup / day: hazard ratio of 0.8 (0.68 to 0.93 @ 95%CI), Pval_trend of 0.01	The association between coffee intake and in situ skin melanoma among American White retirees.	<= 1 cup / day: hazard ratio of 1.06 (0.9 to 1.26) 2-3 cup / day: hazard ratio of 1.08 (0.91 to 1.28) >= 4 cup / day: hazard ratio of 1.11 (0.92 to 1.35), Pval_trend of 0.39			Observational prospective cohort	447357	Adults of age 50 and more	Members of the American Association of Retired Persons living either in the states of CA, FL, LA, NJ, NC or PA, or in the metropolitan areas of either Atlanta, GA or Detroit, MI, who self-identified as white, who completed the themselves the mail-in survey, didn't have cancer prior to baseline (except non-melanoma skin cancer), who filled the information on coffee intake, who didn't have extremel…	Yes / most likely	The main risk factor for skin melanoma is UVB exposure from the sun. The geographical areas/latitudes lead to different exposures. Living in less urban areas may lead to different exposures to UVB becaue of the lifestyle. The mechanism of the effect is speculated to be an protective effect against the UVB radiation. Skin color interacts with UVB risk factors. Not all adults of 50 year and older a…	No	Yes / most likely	Probabilistic linkages of survey respondents to state Cancer registries may be worse for those who have bad health care providers, leading to underreporting of cancer cases for those with a lower socio-economic status. A lot of individuals had a death certificate for (presumably unspecified) cancer and were rejected, that unspecified status could be also correlated with lower quality of care and …		Can't be determined	Other (describe in D4)	N/A		<10%	Can't be determined	Other (describe in D4)	There are potentially serious censorship issues. Retirees are of a median age of 62.5 years old and many presumably die before the end of the 11-12 years this study lasted; this censorship is differential by socio-economic status which is a crucial confounder, casting doubt on all the results. An attempt to look at heterogeneous effects between those who where in the sample for 5 years or less an…	No	No / unlikely	No / unlikely	No / unlikely	There is no likely pattern of differential change in coffee consumption. There was also a calibration study using 24 hour dietary recalls.	Yes / very likely	Yes / very likely	The outcome is obtained by matching the survey identifiers with those of state's cancer registries. The questionnaire itself does not contain questions about cancer. The quality of the registry can be different by socio-economic status (lack of reporting, lack of good healthcare, lower life expectancy with multiple cancers, etc.). All individuals are presumed cancer-free, even if they drop out of…	Maybe / plausible	UVB light is calculated according to the geographic coordinates of the respondent, which is not the actual uvb light received. That may lead to an overestimation of the effect if uvb exposure is correlated to socio-economic status as the authors suggest.	Prior knowledge (without DAG)	Yes / very likely	Individual uv exposure (over) Nevi (unspecified) fair skin (unspecified) freckling light hair Family history of melanoma	Healthcare access (Unclear) Risky behaviors (tan beds) (over) Environmental factors (over)
8686	1546	2328				Yes. I am sufficiently equipped to give an unbiased, fair, and thorough review of the assigned scientific and media articles, as outlined above.		Stanford University (Stanford, CA USA); Houston Methodist Research Institute (Houston, TX USA); Practice Fusion Inc. (San Francisco, CA USA)	Academic;Durable medical equipment/medical device industry	Are protein pump inhibitors (PPIs) associated with the risk of acute myocardial infarction in the general population (with gastroesophageal reflux disease, GERD)?	PPIs	Acute myocardial infarction	MI: 1.16, 1.09-1.24	Are protein pump inhibitors (PPIs) associated with the risk of cardiovascular mortality in angiogram patients (with gastroesophageal reflux disease, GERD)?	Cardiovascular mortality: HR=2.00, 1.07-3.78			Observational case-control	Multiple sample size are reported - 32,363 from STRIDE study seems to be sample used for primary question	In general, the adult population with GERD.	Stanford University, with secondary sample from small practices from the Midwest, Southwest, Southeast, Northeast, and West	Yes / most likely	Over the counter PPI usage is unlikely to be recorded in electronic medical records of well patients, so the study samples may represent sicker populations with more detailed records.	Yes	Maybe / plausible	The authors looked at MI after reported PPI use, but the average follow up was 2 years. The data mining approach focused on "first mentions" of MI, although repeat MI episodes are common.		N/A	N/A	N/A		Can't be determined	Can't be determined	Other (describe in D4)	The authors do not describe how missing data (in the EMRs) was dealt with.	No	Maybe / plausible	Maybe / plausible	Yes / very likely	The short term risk of acute MI is in question, but there is not information about the time between MI and PPI use, only PPI prescription, in the primary data set (STRIDE).	Yes / very likely	Maybe / plausible	The data mining process used the first episode of MI as the outcome, and it could be possible that the risk of a subsequent MI differs between patients on PPIs and H2 blockers.	Can't be determined		Prior knowledge (without DAG)	Yes / very likely	Length of observation, obesity, insulin resistance	Smoking and alcohol use, types of other unique disease, SES, age over follow up period
8686	5568	6315				Yes. I am sufficiently equipped to give an unbiased, fair, and thorough review of the assigned scientific and media articles, as outlined above.		Emmett Interdisciplinary Program in Environment and Resources, Stanford University, Stanford, CA; Laureate Institute for Brain Research, School of Community Medicine, Tulsa, OK; Department of Psychology, Stanford University, Stanford, CA; Center for Conservation Biology, Department of Biology, and Woods Institute, Stanford University, Stanford, CA; Global Economic Dynamics and the Biosphere, Roya…	Academic	What is the effect of a brief nature walk on rumination?	A 90-minute nature walk	Rumination	Mean score post walk for nature group=-2.33 points (SE=1.60)	What is the effect of a brief nature walk on blood perfusion in the sgPFC?	Significant time-environment interaction for the nature group only: F(1,29) = 23.41, P < 0.0001)			Randomized controlled trial	38	Healthy adults	Participants living/working in urban San Francisco (recruitment procedures not defined).	Maybe / plausible	Only adults with no history of neurologic or psychiatric disorder were included in the study, while the majority of American adults do have such histories.	No	No / unlikely			0% (none)	N/A	N/A		0% (none)	N/A	N/A	The primary analysis did not have missing data , but the secondary analysis did have missing data (brain scans missing for 3 participants/~10% missing).	Yes	N/A (randomly assigned)	N/A (randomly assigned / measurement error and/or misclassification is unlikely)	No / unlikely		No / unlikely	N/A (outcome misclassification / measurement error is unlikely)		No / unlikely		Other (describe in G4)	Yes / very likely	Differences in "physiological activation" between nature and urban walks.	There is also no description of the randomization process. Also, the walks were completed at different times (because they were done individually on the same path), which could have made the urban walk more stressful during rush hour, relative to another time, or the nature walk more stressful. I can't determine from the article exactly when the walks occurred, and whether they all took place on …
8686	3494	6862				Yes. I am sufficiently equipped to give an unbiased, fair, and thorough review of the assigned scientific and media articles, as outlined above.		Department of Womenâ€™s and Childrenâ€™s Health, Uppsala University, Uppsala, Sweden; The Habilitation Center, Hospital of Halland, Halmstad, Sweden; Department of Psychology, Lund University, Lund, Sweden; Department of Clinical Sciences, Unit for Pediatrics, UmeÃ¥ University, UmeÃ¥, Sweden	Academic;Health care service provision	What is the effect of delayed cord clamping on the full-scale IQ of 4-year olds?	Delayed cord clamping (DCC)	Full scale IQ assessed by the WPPSI-III	Adjusted mean difference in score: 0.6 (95% CI, -1.8 to 2.9), p<0.65	What is the effect of delayed cord clamping on the development and behavior of 4-year olds?	ASQ personal-social (AMD, 2.8; 95%CI, 0.8-4.7) and fine-motor (AMD, 2.1; 95%CI, 0.2-4.0) domains and the Strengths and Difficulties Questionnaire prosocial subscale (AMD, 0.5; 95% CI, >0.0-0.9).			Randomized controlled trial	263	Full term infants born to healthy mothers in a high-income setting	This study uses a subset of a group of women randomized to DCC or ECC at the Hospital of Halland who returned for a 4-year follow up visit. Recruitment information for the initial RCT and for the 4-year follow up visit the is not provided.	Maybe / plausible	The included infants/children were born to healthy mothers who did not smoke, with uncomplicated pregnancies, and expected vaginal delivery. Also, this follow up study only included children whose mothers chose to attend a 4-year follow up visit, which is unlikely representative of the target population (evidence by high attrition).	No	Maybe / plausible	These children and mothers underwent monitoring from birth through 4 years, which likely included information about infant anemia/development/behavior not given to the general population.		31-50%	N/A	N/A		31-50%	Can't be determined	N/A	The authors note the high attrition and large proportion of missing data, but do not explain how this was dealt with in analysis.	Yes	N/A (randomly assigned)	N/A (randomly assigned / measurement error and/or misclassification is unlikely)	No / unlikely	The amount of time CC is delayed for may have an effect on the outcome - it is unclear if DCC and ECC happened at exactly the same time for all women, and what the justification for these times were. Also, ECC (<10 seconds after delivery) does not seem to represent standard care, but is not discussed.	No / unlikely	N/A (outcome misclassification / measurement error is unlikely)		No / unlikely		Prior knowledge (without DAG);P-value based model selection	Yes / very likely	Characteristics of mothers who return to 4-year follow up visit, bias not stated, but away from null likely	Whether the children participated in a kindergarten/preschool (participation would bias the results away from the null); SES (high SES would bias results away from null); siblings (bias could go in either direction
8686	4911	7555				Yes. I am sufficiently equipped to give an unbiased, fair, and thorough review of the assigned scientific and media articles, as outlined above.		University of New South Wales, Sydney Australia; Nuffield Department of Population Health, University of Oxford, Oxford UK	Academic	Whether happiness reduces all-cause morality after allowing for poor health and lifestyle covariates.	Self-reported happiness	All-cause mortality	Adjusted RR: 0.98 (95% CI, 0.94-1.01)	Whether happiness reduces ischemic heart disease morality after allowing for poor health and lifestyle covariates.	adjusted RR: 0.97 (95% CI, 0.87-1.10)	Whether happiness reduces cancer morality after allowing for poor health and lifestyle covariates.	adjusted RR: 0.98 (95% CI, 0.93-1.02)	Observational prospective cohort	719671	Women aged 50-69 years old who participate in breast screening programs in the UK	Women screening for great cancer in England and Scotland were recruited and followed via their EMR.	Maybe / plausible	Women that screen for breast cancer may differ from women who do not screen for breast cancer.	Can't be determined	No / unlikely			Can't be determined	N/A	N/A		Can't be determined	Can't be determined	Complete case analysis	The authors do not provide figures for the loss of follow up from the number of women who responded to the happiness questionnaire at baseline.	No	Maybe / plausible	Yes / very likely	Yes / very likely	Women with a higher risk of mortality (i.e. family history of breast cancer) may be more unhappy.	No / unlikely	N/A (outcome misclassification / measurement error is unlikely)		Yes / very likely	As the authors mention, unhappy women may have negative perceptions of their health (describing their health as worse than it is), which would lead to a bias toward the null (of the association between happiness and mortality), even when controlling for perceptions of health.	Prior knowledge (without DAG);"Kitchen sink" (include all potentially relevant/measured variables)	Yes / very likely		Family history of cancer/early mortality from other causes, which could reduce happiness, while not affecting perceived health, and lead to increased mortality, biasing the results away from the null.
4663	6133	2078	2360	0496		Yes. I am sufficiently equipped to give an unbiased, fair, and thorough review of the assigned scientific and media articles, as outlined above.		University of Texas, University of Ioannina,	Academic	To estimate the association of caffeine intake and erectile disfunction among US adult men.	Caffeine consumption	Self reported erectile dysfunction	Men in the 3rd and 4th caffeine intake quintiles were less likely to report erectile dysfunction compared to men in the 1st caffeine intake quintile [OR: 9.58, 95 % CI:0.37-0.89; OR: 0.61, 95% CI: 0.38-0.97].	Does the association between caffeine intake and erectile dysfunction vary among hypertensive, overweight/obese, and diabetic US adult men?	Among overweight/obese and hypertensive men there was an inverse association between higher quintiles of caffeine consumption and erectile dysfunction compared to men in the lowerst 1st quintile , P<=0.05 for each quintile. However, only among men without diabetes did they find a similar inverse association (Ptrend=0.01).			Observational cross-sectional	3724	Adult men without diabetes, but including men who are overweight/obese and are hypertensive.	Not entirely clearly defined in the study, however, the authors state that it is a sample that is nationally representative of the total US adult non-institutionalized population.	No / implausible		Yes	Yes / most likely	Caffeine intake was only measured during the previous 24 hours, which is not enough to be able to say that this was normal consumption.		N/A	N/A	N/A		Can't be determined	Can't be determined	Can't be determined;N/A		No	Yes / very likely	Can't be determined	Maybe / plausible	The way that the caffeine is consumed likely has an effect on outcome, ie is it coffee with a LOT of cream? Is it a diet soda? I am not entirely sure how this would affect the direction of bias, however, it is important to acknowledge.	Yes / very likely	No / unlikely	Asking men about their ability to maintain an erection, even if private and anonymous, is likely to elicit reporting error. The question about ED is not asked in reference to a specific time period, rather in general, nor is the question of how often (sometimes, or almost always able to get an erection) clear. Individual interpretations of severity of ED and then the dichotomization of this varia…	No / unlikely		Prior knowledge (without DAG)	Maybe / plausible		The authors aren't able to account for severity of diabetes which might affect the effectiveness of caffeine on ED. I am not familiar with diabetes and whether just having it means that you would have ED or whether the more advanced/severe diabetes the more problems you would have with ED. Also, they don't account for whether the men have their diabetes managed well or not. This might bias the af…
9325	9163	3688				Yes. I am sufficiently equipped to give an unbiased, fair, and thorough review of the assigned scientific and media articles, as outlined above.		Department of Psychiatry and Behavioral Sciences, Duke University School of Medicine, and Department of Psychology and Neuroscience, Duke University, Durham, North Carolina	Academic	What is the association between various psychological measures and selective eating?	Selective eating (moderate or severe)	Depressive diagnosis, separation anxiety disorder, generalized anxiety disorder, social anxiety, oppositional defiant disorder, ADHD, conduct disorder	Moderate vs. no selective eating: Depressive diagnosis 1.9 (1.0â€“3.9), separation anxiety disorder 1.9 (1.0â€“3.6), generalized anxiety disorder 1.0 (0.6â€“1.8), social anxiety 1.1 (0.6â€“2.1) , oppositional defiant disorder 0.7 (0.4â€“1.4), ADHD (1.8 (0.7â€“4.7), conduct disorder 0.4 (0.2â€“1.3) Severe vs. no selective eating: Depressive diagnosis 2.1 (1.2â€“3.8), separation anxiety disorder 1.…	Is selective eating at moderate or severe levels predictive of psychopathology?	Disease, No selective eating prevalence. Moderate or severe prevalence, OR (unadjusted for current status), p value, OR (adjusted for current status), p value Depressive 0.92 (1.19) 1.18 (0.91) 1.3 (0.8â€“2.0) .34 1.4 (0.9â€“2.2) .18 SAD 0.57 (1.18) 0.75 (0.92) 1.3 (0.7â€“2.6) .42 1.6 (0.8â€“3.0) .19 GAD 0.94 (1.21) 1.36 (0.99) 1.5 (1.0â€“2.3) .07 1.7 (1.1â€“2.6) .01 Social 0.08 (0.31) 0.09 (0.31…	What is the association between selective eating and family impairment?	Impairment, No SE prevalence, Moderate SE prev, Severe SE prev, OR (no vs mod), OR (Severe vs no), OR (severe vs mod), OR (severe/mod vs no) Food aversion 4.6 (31) 19.2 (39) 30.1 (15) 4.9 (1.9â€“12.6)*** 3.0 (1.5â€“6.0)** 1.8 (0.5â€“7.3) 5.4 (2.2â€“13.2)*** Reduced appetite 5.0 (35) 7.6 (28) 7.0 (6) 1.6 (0.6â€“4.1) 1.2 (0.6â€“2.2) 0.9 (0.3â€“3.2) 1.5 (0.6â€“3.8) Weight loss 1.3 (14) 2.0 (10) 2.4 …	One component is observational cross-sectional, one component is observational prospective	917	Children in developed countries worldwide.	The Duke Preschool Anxiety Study is a population-based cohort study in children aged 24 to 71 months recruited through primary care clinics whose demographic make-up paralleled that of the surrounding county excluding those with developmental disorders; the longitudinal sample was a nested case-control sample of that cohort.	Maybe / plausible	While the preschools Duke recruited from may be representative of the surrounding counties, it seems unlikely that the counties they picked are representative of all counties worldwide. Moreover, children in other countries may have a very different association between selective eating and anxiety based upon cultural norms surrounding hunger and the types of food consumed.	No	N/A		I don't think there's much of a generalizability concern here, but it is definitely possible, especially if you wanted to go outside the U.S. or to more highly urban/rural areas of the U.S. with radically different food environments.	Can't be determined	N/A	N/A		Can't be determined	Can't be determined		They don't mention any missingness in the cross-sectional data or longitudinal data as far as I can tell.	No	Maybe / plausible	Maybe / plausible	Maybe / plausible	I think there could be a great deal of bias. In addition, I suspect a large number of the avenues available for changing picky eating would have a downstream effect on at least one of their huge number of outcomes. I think the bias here could be under-reporting exposure, or over-reporting it if the parents think the child has psychological problems they want to justify (or vice-versa), so the dir…	Maybe / plausible	Maybe / plausible	As stated before, since this is a parent-reported survey, there is a significant chance of differential reporting of the psychological outcomes as well as the exposures based upon shame/worry about being thought of as a bad parent. This also applies to the family environment questions they measured associations with. I think the bias here could be under-reporting exposure, or over-reporting it if…	No / unlikely		No covariates included	Yes / very likely	They don't list any unmeasured confounders.	There are dozens of potential confounders, including several measured in the study, and they (as far as I can tell) just did weighted (by sampling) bivariate regression. Since this was a purely associational study in the technical sense, though, I'm not sure that's a major issue for the study itself. That said, family access to psychological treatment could be a confounder negatively associated w…
1733	8419	5590				Yes. I am sufficiently equipped to give an unbiased, fair, and thorough review of the assigned scientific and media articles, as outlined above.		The affiliations of the members of the writing group are as follows: Rigshospitalet, University of Copenhagen, Copenhagen, Denmark (J.D.L.); Medical Research Council Clinical Trials Unit at University College London, London (A.G.B.); Washington Veterans Affairs Medical Center, George Washington University, Washington, DC (F.G.); Kirby Institute, University of New South Wales, Sydney, Australia (S…	Academic;Government agency;Charitable foundation;Health care service provision	Does immediate initiation of antiretroviral therapy lead to better HIV outcomes than waiting until CD4 count is below 350 cells/cubic millimeter.	Initiation time/strategy of antiretroviral therapy	Composite endpoint of AIDS related events, including death from AIDS or AIDS-defining events, as well as non-AIDS related events, including chronic disease and death.	Hazard Ratio: 0.43 (0.30-0.62), p<0.001					Randomized controlled trial	4685	HIV positive patients over 18 years old who have not yet initiated antiretroviral therapy.	Multiple international study sites were used - individuals over 18 who had not intitiated ART, had no hstory of AIDS, were generally healthy, had 2 CD4>500 within 60 days before enrollment, and were not pregnant or breastfeeding.	Maybe / plausible	The results cannot be generalized to people who have not had treatment who are no longer considered healthy due to low CD4 or AIDS. Additionally, the results cannot be generalized to pregnant or breastfeeding women.	Yes	Maybe / plausible	Participation in a large clinical trial may lead to Hawthorne effects, which mean people adhere to treatment better when under study. Additionally, since this trial was non-blinded, it is possible that those in one of the two groups adhered better than the other or a placebo effect occurred.		<10%	Survival analysis	N/A		<10%	Missing completely at random (MCAR, missing data is a simple random sample of full data)	Complete case analysis;Can't be determined		Yes	N/A (randomly assigned)	N/A (randomly assigned / measurement error and/or misclassification is unlikely)	No / unlikely		No / unlikely			No / unlikely		No covariates included	No / unlikely
4663	0176	2263	8484			Yes. I am sufficiently equipped to give an unbiased, fair, and thorough review of the assigned scientific and media articles, as outlined above.		University of Liverpool and Oxford University. No known COI	Academic	What are the mental health impacts of the work capability reassessments?	Work capability reassessments (trends in)	Suicides, reported mental health problems, antidepressant prescriptions	"Each additional 10,000 people reassessed in each area was associated with an additional 6 suicides (95% CI 2 to 9), 2700 cases of reported mental health problems (95% CI 548 to 4840), and prescribing of an additional 7020 antidepressant items (95 % CI 3930 to 10100)."					Longitudinal ecological study	Don't say. They look at 149 upper tier local authorities in England	UK claimants of out of work disability benefit.	149 upper tier local authorities in England.	No / implausible		No	No / unlikely			N/A	N/A	N/A		Can't be determined	Can't be determined	Can't be determined		No	Can't be determined	Can't be determined	No / unlikely	The act of reassessing the beneficiaries, since they say it is done largely by health professionals, could have an independent impact on the outcomes in the study. For example, just by seeing a health professional, the beneficiaries come into contact with the health system, where they could be referred to a health professional who could prescribe anti-depressants for underlying issues not trigger…	Yes / very likely	Can't be determined	Since this is an ecological study, we do not know whether those who are reassessed are also those with the the mental health outcomes being examined here. The authors control for a lot of things that would plausibly cause higher levels of the observed outcomes in areas with higher levels of reassessments, however, there are likely to be confounders that the authors aren't accounting for. This cou…	No / unlikely		Prior knowledge (without DAG)	Yes / very likely	1. Access to healthcare	1. Perceptions of economy: It may not be that the actual economic conditions are those that drive the observed outcomes, rather the community perceptions of the economy. In those places with higher trends in reassessments, this may act as a signal or a reminder to the community about how many people are on disability and thus to a more negative view of the economy and more negative outcomes. This…
1440	5537	5411				Yes. I am sufficiently equipped to give an unbiased, fair, and thorough review of the assigned scientific and media articles, as outlined above.		Damon E. Jones and Mark Greenberg are with the Bennett Pierce Prevention Research Center, Pennsylvania State University, University Park. Max Crowley is with the Center for Child and Family Policy, Duke University, Durham, NC.	Academic	What is the association between prosocial skills in kindergarten and adult outcomes eg education?	Prosocial skills as reported by the kindergarten teacher	High school completion on time	OR 1.54 (95% CI=1.09, 2.19)	What is the association between prosocial skills in kindergarten and adult outcomes eg employment?	Effect of prosocial skills on currently full time employment: OR=1.46 (95% CI=1.02, 2.08)	What is the association between prosocial skills in kindergarten and adult outcomes eg living in/waiting for public housing?	Effect of prosocial skills on public housing: OR=0.55 (95% CI = 0.36, 0.85)	Observational prospective cohort	753	Children in kindergarten	Sample is a sub-sample from a larger longitudinal study, taken from 4 US states, and among kindergarteners that either typical or considered high risk children.	Maybe / plausible	Sample does not seem representative of the US population, although authors do not specificiall discuss this. Given that exposure and many outcomes are heavily influenced by social factors (incarceration, public assistance, employment, etc) results may not translate outside of the US.	No	Can't be determined		Note for section B: The authors do not list primary vs secondary research questions. They phrase their study goal broadly and then test 24 different outcomes. I listed the first three that they list in the text, but this choice was somewhat arbitrary.	Can't be determined	N/A	N/A		10-30%	Missing not at random (MNAR, missing data is stratified random sample of full data in stratum of unobserved data, or missing data cannot be predicted by observed data)	Other (describe in D4)	Magnitude of missingness varies, all models correct for this using full info maximum likelihood models that predict missing data using the other variables available.	No	Yes / very likely	Yes / very likely	Maybe / plausible	There is evidence that racial bias influences teacher perceptions of children in school (eg reporting that black children are more disruptive, suspending them for minor violations, etc.) This is likely to be related to the prosocial skill scores, and if also negatively correlated with education (via racial bias as well) would lead to a positive bias.	No / unlikely	N/A (outcome misclassification / measurement error is unlikely)		No / unlikely		Can't be determined	Yes / very likely	none	1. Genetic factors/history of family behavioral disorder and mental illness: - corr with prosocial, - corr with education = + bias 2. Poor home life/presence of early life shocks or adverse events: - corr with prosocial, - corr with education = + bias
9325	9917	7229				Yes. I am sufficiently equipped to give an unbiased, fair, and thorough review of the assigned scientific and media articles, as outlined above.		Centre for Health Services Studies, University of Kent,Canterbury, Kent, UK	Academic	Are variations in prevalence of hypothyroidism across England associated with the fluoride levels in the drinking water?	Mean or maximum fluoride concentration, divided into low, medium, or high based upon cutpoints	Prevalence of hypothyroidism	(they don't list mean fluoride results as far as I can tell) Unadjusted vs low: (OR, 95% CI) Maximum fluoride >0.7 mg/L 1.452 1.268 to 1.662 Maximum fluoride >0.3,â‰¤0.7 mg/L 1.711 1.439 to 2.034 Adjusted: (OR, 95% CI) Maximum fluoride >0.7 mg/L 1.621 1.379 to 1.904 Maximum fluoride >0.3,â‰¤0.7 mg/L 1.371 1.120 to 1.679					Observational cross-sectional	7935 practices	Humans in developed countries with fluorinated drinking water.	All GP practices in England in April 2012 to March 2013.	Maybe / plausible	The amount of environmental flouride exposure outside of water may vary internationally (though this amount is small), meaning the odds may not generalize properly. In addition, other countries may have different prevalences of iodine or other nutrients that may counterbalance or counteract the fluoride and act as effect modifiers.	No	Maybe / plausible	A real-world change of exposure from 0.3 to 0.7 or from 0.7 to less than 0.7 would almost certainly not involve the distributions remaining identical to their current shape, which as far as I can tell is not accounted for by the authors.	I think concerns about generalizability here are limited, except in extreme cases such as countries with very low or very high iodine consumption or high concentrations of fluoride available from other sources.	N/A	N/A	N/A		<10%	Missing completely at random (MCAR, missing data is a simple random sample of full data)	Complete case analysis	Authors excluded practices missing data on exposure or some of the covariates. So few practices were excluded that I am doubtful there was a meaningful effect on the point estimate in either direction.	No	Maybe / plausible	No / unlikely	No / unlikely	I think there's probably some exposure misclassification (especially in the "maximum" fluoride concentration category), but I can't conceive of how that would be related to the outcome in this example.	Maybe / plausible	No / unlikely	Not everyone with hypothyroidism may be diagnosed as such by their GP immediately or have it on their diagnosis list if other conditions are more critical. But I can't think of how that relates to water fluoride levels-unless people are hyperaware of the water fluoridation in their area and then push their GP to diagnose them with hyperthyroidism, as indicated in the article.	No / unlikely		P-value based model selection;Other (describe in G4)	Yes / very likely	The authors do not list any unmeasured confounders (it is an associational study). They do briefly touch on fluoridated milk/other sources.	I'm not sure I can think of anything that would plausibly be linked to a change in drinking water flouride concentration and prevalence of hypothyroidism in practices besides poverty of the area (covered loosely by IMD but perhaps not entirely) and possibly age (also covered in their analyses). One additional confounder might be comorbidity (sick people live in poorer areas with worse fluoride co…
1438	2988	0992	7974	7019		Yes. I am sufficiently equipped to give an unbiased, fair, and thorough review of the assigned scientific and media articles, as outlined above.		Brigham and Womenâ€™s Hospital, Harvard School of Public Health	Academic	Is there an association between caffeinated and decaffeinated coffee and risk of mortality?	Coffee consumption	Overall mortality	>=1 cups/day: 0.92 (0.89â€“0.94) 1.1 - 3 cups/day: 0.91 (0.88â€“0.94) 3.1-5 cups/day: 0.94 (0.88â€“1.00) * compared to 0 cups a day					Observational prospective cohort	74,890 (NHS), 93,054 (NHS II), 40,557 (HPFS)	Adults	Adult health-care providers (nurses, etc.) who agreed to participate in a larger, health outcomes study	No / implausible	Health professionals are likely not generalizable to the entire adult population due to differences in coffee consumption and health outcomes	No	Maybe / plausible	Coffee consumption was self-report, people who drink lots of coffee may be more likely to misreport		Can't be determined	Survival analysis	N/A		Can't be determined	Missing not at random (MNAR, missing data is stratified random sample of full data in stratum of unobserved data, or missing data cannot be predicted by observed data)	Complete case analysis		No	Yes / very likely	No / unlikely	N/A (exposure is not reasonably changeable)		No / unlikely	N/A (outcome misclassification / measurement error is unlikely)		Maybe / plausible	Self-reported smoking, drinking alcohol, etc. from food frequency questionnaire	Prior knowledge (without DAG)	Maybe / plausible	Health behaviors (e.g. exercise)... could increase observed effect of coffee on mortality
1440	5541	2850	1223			Yes. I am sufficiently equipped to give an unbiased, fair, and thorough review of the assigned scientific and media articles, as outlined above.		Author Affiliations: Melissa B. Scribani, Nicole Krupa, Paul Jenkins, Research Institute, Bassett Medical Center, Cooperstown, New York; Zsolt Nagykaldi, University of Oklahoma Health Sciences Center, Oklahoma City, Oklahoma; Ardis L. Olson MD, Dartmouth Medical School, Lebanon, New Hampshire. No COI listed by the authors, but one of the funders is a centre for pet nutrition that is a division of…	Academic;Health care service provision	Are pet dogs associated with healthy weight among children?	Having a pet dog at home	healthy weight, measured by BMI z-score	Beta = 0.01, SE 0.09, 95% CI -0.16 to 0.19, p-value 0.87	Are pet dogs associated with better mental health among children	effect of pet dog on strengths and difficulties questionnaire (SDQ) score of 2 or greater: OR 0.63, SE 0.3, 95% CI 0.35-1.15, p-val 0.13; effect on screen for child anxiety and related disorders (SCARED-5) score of 3 or more: OR 0.49, SE 0.23, 95% CI 0.31 to 0.77, p-val 0.002.			Observational cross-sectional	643	All children	Parents of children ages 4-10 were recruited at a pediatric clinic in rural New York state when they came for annual check ups; one child per family was eligible and children were excluded if they were ill or had developmental delays.	Maybe / plausible	Pet ownership in a rural area is very different (resources required to be a pet owner, etc) than in an urban environment, meaning that the type of family likely to have a dog in rural vs urban environments is different.	No	No / unlikely			N/A	N/A	N/A		<10%	Missing not at random (MNAR, missing data is stratified random sample of full data in stratum of unobserved data, or missing data cannot be predicted by observed data)	N/A	Missingness is different for different variables, so difficult to say overall which direction the bias will go. Most important variable with missingness is child history of mental health diagnosis, where 9.2% of data is missing. If missingness on the prior diagnosis variable is associated to worse mental health (missing values more likely to have been diagnosed) and also associated to greater lik…	No	No / unlikely	N/A (randomly assigned / measurement error and/or misclassification is unlikely)	No / unlikely		No / unlikely	N/A (outcome misclassification / measurement error is unlikely)	BMI is straightforward to assess and the mental health scales used have been widely validated, so no major measurement issues with either of those.	No / unlikely		Can't be determined	Yes / very likely	none	SES: The authors attempt to control for SES by zip-code level poverty rate but do not have household-level measures. Higher SES + corr with dog ownership, - corr with BMI, so omitting this leads to a negative bias. Parenting quality/home environment: Better parents with better home environments ? corr with dog ownership, - corr with BMI, so bias unknown. Baseline BMI and mental health: The author…
1238	7191	3333	1952			Yes. I am sufficiently equipped to give an unbiased, fair, and thorough review of the assigned scientific and media articles, as outlined above.		Indiana University	Academic	Does viewing Internet cats increase positive emotional states and decrease negative emotional states?	viewing Internet cats	Emotional state	Decrease in negative emotions, before compared to after viewing: t=58.95, df=6593, p<.001 Increase in positive emotions, before compared to after viewing: t=-51.27, df=6604, p<.001					Observational cross-sectional	6795	People who view cat videos and pictures on the internet	People who completed an online questionnaire, composed of people in the researcher's extended social network and those who follow a celebrity cat online; the sample was mostly female, white, and educated	Yes / most likely	The sample is mostly female and white, so it is not possible to study this question in other groups; it is not implausible that non-white, non-female populations would have different emotional reactions to cat media	No	Yes / most likely	The online survey may encourage exaggeration of emotional effects	This convenience sample most likely includes individuals on the internet most likely to watch cat media, who may experience a stronger effect	N/A	N/A	N/A		0% (none)	N/A	N/A		No	No / unlikely	N/A (randomly assigned / measurement error and/or misclassification is unlikely)	Yes / very likely	Compared reporting of emotions pre and post cat viewing, so exposure was the recent experience of viewing a cat picture or video and is unlikely to be misclassified. There are many different cat videos/pictures, so the exposure is different for all respondents and different content of pictures/videos could impact the emotional response.	Yes / very likely	No / unlikely	All had exposure because pre/post test. Recalling emotional experiences after the last instance of watching a cat video is very likely to be misclassified, depending on the time since viewing and the possibility of exaggerating the emotional effect or forgetting the emotional effect in an anonymous online survey. Bias could be in either direction.	Can't be determined		No covariates included	Maybe / plausible	Nothing noted by authors	Other time related factors associated with change in emotion before and after viewing of cat pictures/video (would introduce a positive bias)
1238	5568	6315				Yes. I am sufficiently equipped to give an unbiased, fair, and thorough review of the assigned scientific and media articles, as outlined above.		Stanford University, School of Community Medicine in Tulsa, Royal Swedish Academy of Sciences, and Stockholm Resilience Centre	Academic	Does nature experience influence rumination?	Nature experience	Rumination	Interaction between pre/post rumination test and nature environment: F=3.51, P = 0.07	Does nature experience influence neural activity in the sgPFC?	Interaction between pre/post neural activity test and nature environment: F= 23.41, P < 0.0001			Randomized controlled trial	38	Individuals living in urban areas	Healthy individuals with no history of mental illness living in urban environments	Maybe / plausible	Adults with mental illness may have a different response to a nature experience, and that could be either a stronger or less strong response	No	Maybe / plausible	Subjects were not told about the study hypothesis prior to the walks, but completion of the pre and post rumination tests may lead subjects to assume the hypothesis and report less rumination after the nature walk (compared to those doing the urban walk)		0% (none)	N/A	N/A		<10%	Missing at random (MAR, missing data is a simple random sample of full data within strata of observed data missing data can be predicted by observed data)	Complete case analysis	One subject was excluded for having a decrease in rumination larger than 3 SDs below the mean; if this subject truly did have a decrease in rumination, exclusion could result in an underestimate of the effect	Yes	N/A (randomly assigned)	N/A (randomly assigned / measurement error and/or misclassification is unlikely)	No / unlikely	All subjects had the same nature or urban walk route so there were not variations in changing levels of the exposure	Yes / very likely	Yes / very likely	Rumination was measured by self-report. Subjects randomized to the nature walk may think they are expected to have decreased rumination following the walk, leading to answers suggesting less rumination compared to how they completed the pre-walk questionnaire.	No / unlikely		No covariates included	No / unlikely
0117	9163	3688				Yes. I am sufficiently equipped to give an unbiased, fair, and thorough review of the assigned scientific and media articles, as outlined above.		No COI or financial relationships disclosed. Department of Psychiatry and Behavioral Sciences, Duke Unviersity School of Medicine and Department of Psychology and Nueroscience, Duke University	Academic	Whether selective eating, at 2 levels of severity, is associated with current and future psychological problmes	moderate or severe selective eating (SE)	psychiatric symptoms (but also look at diagnoses)	They give many comparisons (e.g. moderate and severe SE separately against no SE and combined for diagnoses; moderate and severe SE separately against no SE for increased symptoms concurrently. Because they focus their report in the abstract on symptoms of anxiety and a say prospective analysis was most clinically significant, only reporting the longitudinal anxiety associations here). Moderate o…	The study also described eating behaviors associated with selective eating to give a clinical picture (not included going forward because not a simple X on Y analysis). They did also look at associations of selective eating with impairment (conflict over food and behavior problems outside home).	Conflict regarding food- moderate SE (3.3; 95% CI: 1.6â€“6.8; P= .001); severe SE (5.1; 95% CI: 2.5â€“10.2; P<.001). Behavior problems outside of the home- severe SE (2.1; 95% CI: 1.0â€“4.5;P= .05. Nothing reported for behavior problems and moderate SE			parent study is pouplation based cohort- but this study uses cross-sectional data from one time point for concurrent analyses and then within that a nested case-control sample fomr the parent study got a follow up assessment that they use to look at longitudinal associations	917 for the concurrent analyses; 188 for the longitudinal analyses	preschool aged children in the United States	"Children aged 2 through 5 years were screened while attending one of Duke Childrenâ€™s Pediatric Primary Care Clinics"	Yes / most likely	This is a care-seeking, clinical population. Also, the authors note that children with pervasive developmental disorders were excluded and their findings may not genearlize to this group of children.	No	No / unlikely		Re: C2, that was the initial recruitment. Sampled children were given a screener and all children who screened at high risk for anxiety were selected along with a sub-sample of those who did not to have the full study assessment (82.4% completed the assessment or n=917). Then for the follow up, children with anxiety disorders were oversampled (2/3s of cohort) for inclusion with a selection of hea…	N/A	N/A	N/A		Can't be determined	Can't be determined	Can't be determined	Re: loss to follow up. A subset of children were selected for the follow up of the original cohort. The say they recruited 187 children on a rolling basis to get to a desired sample size, but they do not say how many kids they approached to do this (i.e. did they try to contact 400?). By design, there can't be loss to follow up since they only chose to follow up a 20% subsample which is why I put…	No	Yes / very likely	Yes / very likely	Maybe / plausible	Parental report is used for selective eating behavior measurement (exposure) and child mental health symptoms (outcome). Parents who for instance are anxious or are very concerned about their child's health may be more likely to report eating behaviors and see their child as anxious, etc. This would bias away from the null of no association (overestimate an effect). Re: E3, if children receiving …	Yes / very likely	Yes / very likely	same as on previous page as it would be dependent measurement error since both done by self report.	No / unlikely		No covariates included;Other (describe in G4)	Yes / very likely		Parental mental health, nutritional or physical health issue related to eating, parental drug abuse Children of parents with poor mental health or drug abuse history more likely to exhibit selective eating in this sample and literature links these variables to child mental health problems. Nutritional/physical health issue could result in selective eating behaviors and are associated with poor me…
4708	2732	0549				Yes. I am sufficiently equipped to give an unbiased, fair, and thorough review of the assigned scientific and media articles, as outlined above.		George B. Ploubidis is with the Centre for Longitudinal Studies, UCL - Institute of Education, University College London, London, UK. Richard J. Silverwood and Bianca DeStavola are with the Centre for Statistical Methodology, Department of Medical Statistics, Faculty of Epidemiology and Population Health, London School of Hygiene and Tropical Medicine, London. Emily Grundy is with the Department …	Academic	What is the effect of 21-year trajectories of partnership status on a wide range of biomarkers in midlife (e.g. fibrinogen)	21-year trajectories of partnership status	Fibrinogen	Men: Class 6 (never married, never cohab.) vs. class 1 (married early and stayed married): 0.034 (0.011, 0.056) Class 5 (married middle, divorced, cohabitated later remarried) vs. class 1: 0.031 (â€“0.019, 0.082) Class 4 (early cohab, married middle and stayed married) vs. class 1: 0.008 (â€“0.015, 0.031) Class 3 (never married, cohabitated early and onward) vs. class 1: 0.008 (â€“0.016, 0.032) C…	Does the effect of 21-year trajectories of partnership status on a wide range of biomarkers in midlife (e.g. fibrinogen) vary by gender?	This was not explicitly tested			Observational prospective cohort	18 558	all people in Britain	all people born in Britain during 1 week in March 1958	Yes / most likely	The meaning of marital status changes substantially across cohorts - it is unlikely that fluid social constructs such as these are directly transportable to current generations.	Yes	No / unlikely			10-30%	Other (describe in D4)	N/A		Can't be determined	Missing not at random (MNAR, missing data is stratified random sample of full data in stratum of unobserved data, or missing data cannot be predicted by observed data)	Other (describe in D4)	full information maximum likelihood estimation was used to deal with missing data. Potential bias is unknown. I think it is possible that the main causes of attrition are not adequately controlled for in the model - and i think these causes may be modified by marital status (leading to bias). But I can think of two plausible mechanisms at play: 1) sicker individuals who are unmarried are more lik…	No	No / unlikely	No / unlikely	Yes / very likely	I think getting the mechanisms of marriage/divorce matter a great deal when it comes to health outcomes and these mechanisms likely change over time. IT could be that the mechanisms of marriage/divorce in the present day have less severe health consequences than those in the past.	No / unlikely	N/A (outcome misclassification / measurement error is unlikely)		No / unlikely		Prior knowledge (without DAG);"Kitchen sink" (include all potentially relevant/measured variables)	Yes / very likely		race (bias away from the null) SES changes at later time points (bias away from the null) parental relationship status (bias away from the null) parental history of mental illness (bias away from the null)
0122	5134	6549				No. I choose to recuse myself from reviewing this study.	I lack the sufficient expertise in the content matter and methods. It should be noted that the second reviewer's identity got accidentally discovered in the process leading to recusal.
3753	4645	6710				Yes. I am sufficiently equipped to give an unbiased, fair, and thorough review of the assigned scientific and media articles, as outlined above.		W. James Gauderman, Ph.D., Robert Urman, M.S., Edward Avol, M.S., Kiros Berhane, Ph.D., Rob McConnell, M.D., Edward Rappaport, M.S., Roger Chang, Ph.D., Fred Lurmann, M.S., and Frank Gilliland, M.D., Ph.D. Department of Preventive Medicine, University of Southern California, Los Angeles (W.J.G., R.U., E.A., K.B., R.M., E.R., R.C., F.G.) and Sonoma Technologies, Petaluma (F.L.) â€” both in Califor…	Academic;Pharmaceutical company/industry	What is relationship between declining pollution levels over time and lung-function development from 11 to 15 years of age, measured as the increases in forced expiratory volume in 1 second (FEV1) and forced vital capacity (FVC) during that period (referred to as 4-year growth in FEV1 and FVC)?	outdoor community-level pollution concentration levels over time (nitrogen dioxide, PM2.5, PM10, ozone) collected daily or hourly	lung-function development from 11 to 15 years of age, measured as the increases in forced expiratory volume in 1 second (FEV1) and forced vital capacity (FVC) during that 4-year time period	The proportions of children with clinically low FEV1 (defined as <80% of the predicted value) at 15 years of age declined significantly, from 7.9% to 6.3% to 3.6% across the three periods, as the air quality improved (P = 0.001).					Observational prospective cohort	21209	children in the united states	Children (kindergarten, first, and fourth graders) in the following California counties (Long Beach, Mira Loma, Riverside, San Dimas, and Upland) from the Children's Health Study	No / implausible		Yes	Maybe / plausible	Repeated lung function tests could possibly lead to improvement in testing as children get more used to the test (this is just a hypothesis - I don't know if this is true).		10-30%	Other (describe in D4)	N/A		Can't be determined	Can't be determined	Can't be determined	Authors do not write about how they dealt with missing covariate data. For participants who had lung function data available at only one time point, they included them at the time point when they had data available and did not include them at time point(s) when they did not have available data.	No	Yes / very likely	Maybe / plausible	N/A (exposure is not reasonably changeable)	Air pollution is measured at the community level. Those who have better lung function may be more physically active and thus spend more time outside and have different air pollution exposure than those who are less physically active and have worse lung exposure.	Maybe / plausible	No / unlikely		No / unlikely		Prior knowledge (without DAG);Can't be determined	Yes / very likely	ethnicity - only adjusted for hispanic ethnicity, but not other ethnicities or races
3753	6418	4540				Yes. I am sufficiently equipped to give an unbiased, fair, and thorough review of the assigned scientific and media articles, as outlined above.		Christine Fountain is with the Department of Sociology and Anthropology, Fordham University, New York, NY. YujiaZhang, Dmitry M. Kissin, and Denise J. Jamieson are withthe National Center for Chronic Disease Prevention andHealth Promotion, Centers for Disease Control and Pre-vention, Atlanta, GA. Laura A. Schieve and Catherine Riceare with the National Center on Birth Defects and De-velopmental D…	Academic;Government agency	What is the association between assisted reproductive technology (ART) and diagnosed autistic disorder in a population-based sample of California births?	assisted reproductive technology used for pregnancy	diagnosed autistic disorder in offspring of pregnancy	Overall: 1.713 (1.551, 1.892) For mothers aged 20-34 years: 1.736 (1.457, 2.069) For mothers aged >=35 years: 1.365 (1.209, 1.541)					Observational prospective cohort	2420330	Women living in the US of childbearing age	Births in California from 1997-2007 taken from the California Birth Master Files but excluded infants whose mothers were younger than 20 years, had less than a high school education, had prenatal care or delivery paid for by Medi-Cal or another public source	Maybe / plausible	This study includes only births in California. ART procedures could differ by state and this could potentially lead to different effects on autism. There could be environmental effect modifiers of the relationship between ART and autism whose prevalence differs by state.	Yes	No / unlikely			Can't be determined	Complete case analysis	No / unlikely		<10%	Missing not at random (MNAR, missing data is stratified random sample of full data in stratum of unobserved data, or missing data cannot be predicted by observed data)	Complete case analysis	3,505,921/5,926,251 mother-child pairs were excluded due exclusion criteria or missing data on covariates, but only ~4% of population were excluded due to missing data on covariates. Direction of bias unclear.	No	No / unlikely	N/A (randomly assigned / measurement error and/or misclassification is unlikely)	No / unlikely	Exposure information taken from CDC's National ART Surveillance System for live births for 1997-2007. Authors state that it is estimated that this registry represents at least 95% of all ART cycles, which I think is an adequately high percentage.	Yes / very likely	Maybe / plausible		Maybe / plausible		Prior knowledge (without DAG);"Kitchen sink" (include all potentially relevant/measured variables);Can't be determined	Maybe / plausible	"- ""unmeasured demographic or parental characteristics in our limited socioeconomic status measures"" - unable to adjust for infertility"	"Maternal age is adjusted for as a binary variable (20-34 and >=35 years). Residual confounding by maternal age is a large problem that would likely bias the results upwards (away from null). The only SES variables included on the regression are race and mother is a college graduate (yes/no). People with higher SES are more likely to have ART and probably more likely to have children with diagnos…
0117	7191	3333	1952			Yes. I am sufficiently equipped to give an unbiased, fair, and thorough review of the assigned scientific and media articles, as outlined above.		The Media School, Indiana University. No COI statement included	Academic	is viewing Internet associated with an increase in usersâ€™ positive emotions and a decrease in negative emotions?	internet cat media consumption	positive and negative emotions	They test many different emotions but give a combined negative and positive emotion outcome analyses. t (degrees of freedom) for paired t test for before and after negative emotions: 58.95 (6593) t (degrees of freedom) for paired t test for before and after positive emotions: -51.27 (6604)	This study also estimates the association between post-viewing happiness and enjoyment	B = .148, SE = .013, CI[.123, .174]	Also looks at characteristics of Internet cat media consumers, their motivations for such media use (not included here because not simple X on Y) and looked at how happiness moderated the relationship between guilt and enjoyment.		Retrospective recall pre-post assessment done using observational cross sectional survey	6795	Adult internet users who watch cat videos	Snowball sample (through sharing a posting about the survey and its link) online through social media websites (Facebook and Twiter) including through "Lil BUB's" (a cat internet star's) facebook page	Yes / most likely	Since recruitment occurred through a famous cat's facebook page, they may have a sample of people who are more serious or dedicated perusers of cat related content. May only be generalizable to people who engage with a lot of cat media online, not general population of internet users or population of people who have watched a cat video.	No	Maybe / plausible	It seems possible that once asking people to report how much they are to watch cat videos, they may feel a need to justify the amount by saying that they do get enjoyment out of it (especially if the author is correct in their hypothesis that people may experience guilt associated with viewing videos/procrastinating)	It is unclear if all of the sample actually watched cat videos or not- they asked frequency of viewing and never was an option but they say they did the analysis for people who self identified as watching cat videos. Of the over 11,000 people who started the survey, only around 6,000 finished. It is unclear if that is just missing data or if they didn't finish because they didn't view cat videos?	N/A	N/A	N/A		>50%	Can't be determined	Can't be determined	No comment is made about missing data, although the authors do say over 11,000 people started the interview but only 6795 finished. It isn't clear if they were screened out (i.e. didn't watch cat videos) or if they allowed people to answer even though they didn't watch cat videos or if that is just the number they had complete data for. If those were the people they had complete data for, they ma…	No	Yes / very likely	Yes / very likely	Can't be determined	The exposure here is viewing cat videos. They ask participants to respond regarding their feelings before or after they last watched a cat video or looked at photos online. There may be misclassification because this is all self report and it may be unclear what photos of videos the researcher actually wanted people to report on (a photo of my own cat? a funny video of a cat? looking at cats at t…	Yes / very likely	Can't be determined	This is difficult to say because everyone got the exposure supposedly and I don't know for instance if someone would be more likely to over report their true happiness associated with viewing cat videos if they for instance viewed more or less of them. There is very likely measurement error though since this is self report and it's a latent construct that is being treated as observed.	Can't be determined	Put can't be determined because there are not covariates included (used paired t-tests of pre/post scores) looking at change in emotion associated with viewing (primary question). For the analysis of the second question, (post viewing emotions and enjoyment) they did not state anything about covariates. Of note, there were covariates included in a stepwise approach for looking at associations wit…	Can't be determined	Can't be determined
9363	9128	7476				Yes. I am sufficiently equipped to give an unbiased, fair, and thorough review of the assigned scientific and media articles, as outlined above.		From Nephrology Section, Memphis VA Medical Center, TN (C.P.K.); Division of Nephrology, University of Tennessee Health Science Center, Memphis (C.P.K., J.L.L., M.Z.M.); Department of Medicine, David Geffen School of Medicine at UCLA, Los Angeles, CA (K.C.N.); Department of Medicine, Duke University, Durham, NC (L.E.B.); Department of Public Health Sciences and Division of Nephrology, Department …	Academic	whether blacks without advanced CKD or ESRD will have improved mortality in a healthcare system that allows enrollment independently of race or socioeco-nomic status (compared to whites)	black race	all-cause mortality	adjusted hazard ratio 0.76; 95% confidence interval, 0.75â€“0.77; P<0.001	whether blacks without advanced CKD or ESRD will have lower coronary heart disease incidence in a healthcare system that allows enrollment independently of race or socioeco-nomic status (compared to whites)	adjusted hazard ratio 0.63; 95% confidence interval, 0.62â€“0.65; P<0.001	whether blacks without advanced CKD or ESRD will have lower ischemic stroke incidence in a healthcare system that allows enrollment independently of race or socioeco-nomic status (compared to whites)	adjusted hazard ratio 0.99; 95% confidence interval, 0.97â€“1.01; P=0.3	Observational prospective cohort	547441 black and 2525525 white patients	black and white adults	black and white US veterans with serum creatinine measurements performed from October 1, 2004, to September 30, 2006 in any US Veterans Health Administration facility, with an estimated glomerular filtration rate (eGFR) â‰¥60 mLÂ·minâˆ’1Â·1.73 mâˆ’2 ("normal")	Yes / most likely	US veterans without advanced CKD or ESRD seek care at a VA facility and are either black or white are a very specific portion of the population. The cohort was predominantly men, but included women. Black and white individuals who have these characteristics are unlikely to be representative of the general black and white population in terms of health-seeking behaviors, risk factors, and risk of d…	Yes	No / unlikely		examined effect modification by decreased kidney function in subgroup analyses of patients who maintained eGFR â‰¥60 mLÂ·minâˆ’1Â·1.73 mâˆ’2 throughout follow-up and in those who developed incident stage 3 and above CKD	Can't be determined	Survival analysis	N/A		Can't be determined	Missing not at random (MNAR, missing data is stratified random sample of full data in stratum of unobserved data, or missing data cannot be predicted by observed data)	Can't be determined	The amount of missingness in the dataset is not well-described, but they do acknowledge that there was missingness (at least 10% missing race). There is no discussion of how much missing outcome data there is. They try to cobble together a lot of different data sources to get race, etc. information, but what exactly they do to address missing data is unclear - likely complete case analysis? The m…	No	Yes / very likely	Maybe / plausible	No / unlikely	The "exposure" is race, but is it self-reported, and 10% chose not to report. It is possible that how an individual classifies himself racially is related to both potential confounders and the outcomes of mortality, CVD, and stroke. As implied in the article, there are differences between genetic "race" and self-identified race, and self-identified race could be tied to culture and behaviors in a…	Yes / very likely	Maybe / plausible	It is possible that racial bias in provision of health care could lead to under-diagnosis or reporting of CVD or stroke events, and increased loss-to-follow up of these events. This could result in a (falsely) lower event rate among black individuals.	Yes / very likely	it is possible that self-reported income, depression, and other sensitive information is differentially reported by race, and there may be differential diagnosis of important morbidities that are used as covariates (dementia, etc.) in a health system that treats people of different races with different quality of care. I would expect that important comorbidities would be under-reported among blac…	Prior knowledge (without DAG);"Kitchen sink" (include all potentially relevant/measured variables);Other (describe in G4)	Yes / very likely	The authors only say: "cannot exclude the possibility that unmeasured confounders may also play a role in the observed differences. "	There are literally unlimited things that contribute to all-cause mortality so unmeasured confounding is inevitably likely. In fairness, they included a lot of important covariates. Some missing ones are: education (only controlled for geographically, not individually), employment
0122	8824	9964	8906	5385	0391	Yes. I am sufficiently equipped to give an unbiased, fair, and thorough review of the assigned scientific and media articles, as outlined above.		Department of Pediatrics, University of California, San Francisco, CA Department of Medicine, University of California, San Francisco, CA Department of Research, College of Osteopathic Medicine, Touro University-California, Vallejo, CA Department of Radiology and Biomedical Imaging, University of California, San Francisco, CA Basic Sciences, College of Osteopathic Medicine, Touro University-Calif…	Academic;Government agency	The health effects on children with obesity and metabolic syndrome of reducing added sugar for 10 days while maintaining caloric input.	The children received meals for 9 days which did not contain added sugar without reducing the caloric content.	22 biochemical health outcomes, from heartrate, blood pressure, blood glocose, insulin, creatinine, uric acid, cholesterol and free fatty acids.	Indicator Estimated value [95% confidence interval] p-Value Heart rate (beats/min) -2.8 [-6.5, +0.9] 0.13 Systolic blood pressure (mmHg) -1.4 [-4.9, +2.1] 0.43 Diastolic blood pressure (mmHg) -4.9 [-8.1, -1.8] 0.003 Mean arterial blood pressure (mmHg) -2.8 [-6.4, +0.8] <0.001 Fasting glucose (mmol/L) -0.3 [-0.4, -0.2] <0.001 Glucose AUC (mmol/L/120 min) -67.2 [-105.5, -28.9] <0.001 Peak glucose d…					Observational prospective cohort	43	Children with Obesity and metabolic syndrome	Latino and African-American children of age 8 to 18 with Obesity and Metabolic Syndrome (BMI zscore > +1.8) who frequented the UCSF Weight Assessment for Teen and Child Health Clinic (or community referrals), who declared being high habitual consumers of sugar (caloric intake >15% from sugar and >5% from fructose), and who presented at least one other co-morbidity symptom (...), and excluding chi…	Yes / most likely	The children were high consumers of sugar, and they are Americans from San Francisco.	No	No / unlikely		Some obese children do not over-consume sugar, so results may just apply to obese children who eat too much sugar. Food is also very culturally dependent, caloric intake may not be representative of all children with obesity and metabolic syndrome. Finally some biochemical measurements may be related to stress, and on the second visit the familiarity with the procedure may cause less stress, driv…	<10%	Other (describe in D4)	N/A		0% (none)	N/A	N/A	2 individuals did not show at the end of the 10 days and were dropped. There is no reason to believe there would be a bias. One individual could not be measured in the bone mass instrument due to excessive weight and was dropped from that measure. It is unclear what is the direction of the bias but it cannot have an important magnitude.	No	No / unlikely	No / unlikely	Yes / very likely	The identification strategy to disentangle the effects of the direct metabolic role sugar/fructose plays and the effect of weight loss relies on a constant caloric input and no weight loss. The claim that the exposure was isocaloric does not seem to hold, and weight loss occurred. This means that the outcomes can be caused in part or in whole by weight loss.	No / unlikely	No / unlikely	Not relevant for this study	No / unlikely		Can't be determined	No / unlikely
1440	5134	6549				Yes. I am sufficiently equipped to give an unbiased, fair, and thorough review of the assigned scientific and media articles, as outlined above.		Jane C. Figueiredo 1 *, Li Hsu 2 , Carolyn M. Hutter 3 , Yi Lin 2 , Peter T. Campbell 4 , John A. Baron 5 , Sonja I. Berndt 6 , Shuo Jiao 2 , Graham Casey 1 , Barbara Fortini 1 , Andrew T. Chan 7,8 , Michelle Cotterchio 9 , Mathieu Lemire 10 , Steven Gallinger 11 , Tabitha A. Harrison 2 , Loic Le Marchand 12 , Polly A. Newcomb 2 , Martha L. Slattery 13 , Bette J. Caan 14 , Christopher S. Carlson …	Academic;Government agency;Health care service provision;Health insurance (Kaiser Permanente)	Do dietary factors interact with genes to modify risk of colorectal cancer?	Combinations of genes and dietary factors	Colorectal cancer risk	(Note that many genes and dietary factors were tested, and one in particular was significant) Interaction of gene rs4143094 and processed meat: OR = 1.17; p = 8.7E-09					Observational case-control	18407	All humans	Cases and controls were selected from 10 studies that are part of the Genetics and Epidemiology of Colorectal Cancer Consortium.	Maybe / plausible	There is little information in the article about the sample characteristics, but since diet varies a lot by country/region and SES it is plausible that the sample isn't representative in terms of dietary factors, although it is unlikely to have problems in terms of the genetic component.	No	Can't be determined		No information in the paper about the sample or data collection process, the authors reference other papers where this is documented.	N/A	N/A	N/A	I am not able to evaluate this due to the lack of information in the article about how cases/controls were selected.	Can't be determined	Can't be determined	Can't be determined		No	Maybe / plausible	Maybe / plausible	Maybe / plausible	This concern is related to the dietary factors (not genetic component): Those with higher cancer risk may pay closer attention to their diet, both improving diet (direction depends on which factors are of interest, + bias for fruits/vegetables/fiber, - bias for red/processed meat) and improving accuracy of their reporting (reducing attenuation bias). Re: pathways to changing levels of exposure: T…	No / unlikely	N/A (outcome misclassification / measurement error is unlikely)		No / unlikely		Can't be determined	Yes / very likely	none	Dietary choices are very unlikely to be independent from overall health behaviors. Therefore it is probable that an underlying propensity for "healthiness" is correlated both with better diet and with decreased cancer: -propensity for health: + corr with fruits/veg/fiber, - corr with cancer, so negative bias on a negative effect = overestimate -propensity for health: - corr with red/processed mea…
4708	2802	4216				Yes. I am sufficiently equipped to give an unbiased, fair, and thorough review of the assigned scientific and media articles, as outlined above.		Becca R. Levy, Social and Behavioral Sciences Division, School of Public Health, Yale University; Luigi Ferrucci, Longitudinal Studies Section, Translational Gerontology Branch, Gerontology Research Center, National Institute on Aging; Alan B. Zonderman, Laboratory of Epidemiology and Population Sciences, National Institute on Aging; Martin D. Slade, Department of Medicine, School of Medicine, Ya…	Academic;Government agency	Do early negative age stereotypes cause loss of hippocampal volume over time?	Negative age stereotypes	hippocampal volume	"The rate of hippocampal-volume decline in the negative-agestereotype group was three times the rate of decline in the positiveage-stereotype group" ((F 6.24, p .007, d 0.29)	Do early negative age stereotypes cause accumulation of amyloid plaques and neurofibrillary tangles?	No attempt at a point estimate was given in the results section, only significance level. [t(1, 59)=1.71; p =.046; d=0.45]			Observational prospective cohort	158	All people	individuals who enrolled in the brain-neuroimaging program of the Baltimore Longitudinal Study of Aging (free of dementia, physically healthy)	Yes / most likely	Adults from different cultures and age cohorts are necessary for the level of transportability that is ideal for this type of study (which is examining a culturally-based risk factor)	No	No / unlikely			>50%	Complete case analysis	N/A		>50%	Missing not at random (MNAR, missing data is stratified random sample of full data in stratum of unobserved data, or missing data cannot be predicted by observed data)	Other (describe in D4)	They didn't do anything - although I think loss - to follow-up was associated with outcome, I do not think it was differential by exposure status, so I do not think loss-to follow-up biased the results.	No	No / unlikely	N/A (randomly assigned / measurement error and/or misclassification is unlikely)	No / unlikely	I do not think that measurement error played a large role in biasing the effect estimate.	No / unlikely	No / unlikely		No / unlikely		Prior knowledge (without DAG);P-value based model selection	Yes / very likely	None listed.	Parental history of neurological disease - I think this is a very important confounder. Parental history will confer strong genetic risk/shared environmental risk for neurological outcomes. And the experience of watching a parent age and have these issues is likely a strong cause of the development of these negative aging stereotype beliefs. Parental history of heart disease, stroke, highbloodpre…
1238	5238	3204				Yes. I am sufficiently equipped to give an unbiased, fair, and thorough review of the assigned scientific and media articles, as outlined above.		NIH, Towson University, University of Alberta, Newcastle University	Academic;Government agency	Differences in the 24-hr respiratory quotient during the reduced carbohydrate (RC) and reduced fat (RF) diets	Reduced carbohydrate vs reduced fat diet	24-hr respiratory quotient	No single point estimate. The change in 24 hr RQ was significantly different in the RC group compared to the RF group (p<.0001)	Differences in fat loss during the reduced carbohydrate (RC) and reduced fat (RF) diets	No single point estimate. The change in fat loss was not significantly different in the RC group compared to the RF group (p=0.78)	Differences in 24-hr fat oxidation during the reduced carbohydrate (RC) and reduced fat (RF) diets	No single point estimate. The change in 24 hr fat oxidation was significantly different in the RC group compared to the RF group (p<.0001)	Randomized controlled trial	19	Obese adults	Obese adults with mean BMI 35.9 who were weight stable and did not have diabetes, menopausal or pregnant or breastfeeding, impaired physical mobility, evidence of diseases, taking medications interfering with study outcomes, allergies to food or local anesthetics, regular excessive caffeine or alcohol consumption, eating disorders and/or psychiatric disorders, or strict dietary concerns	Yes / most likely	The general population has much more variation in health status that is likely to influence the effect of diet	No	Yes / most likely	Highly controlled study environment influences adherence to assigned diet and limits activities of participants		10-30%	Complete case analysis	N/A		0% (none)	N/A	N/A	2 male subjects dropped out after RC phase and did not complete RF phase; counted this as loss to follow up and not missing data. It seems unlikely that reasons for drop out would be related to changes in 24 hr RQ, and given strict monitoring of food consumption, it seems unlikely that	Yes	N/A (randomly assigned)	N/A (randomly assigned / measurement error and/or misclassification is unlikely)	No / unlikely	Exposure was strictly assigned and adherence to diet was controlled, so unlikely to have any variation in exposure	No / unlikely	N/A (outcome misclassification / measurement error is unlikely)	Respiratory quotient was measure in metabolic chamber over 23 hours; unlikely that the mean of 23 hrs was not representative of 24 hr mean	No / unlikely		No covariates included;Other (describe in G4)	No / unlikely
9363	6358	6496				No. I choose to recuse myself from reviewing this study.	I work with one of the authors
4663	5528	3098	2063			Yes. I am sufficiently equipped to give an unbiased, fair, and thorough review of the assigned scientific and media articles, as outlined above.		University of Chicago, University of Toronto, Indiana University, University of Adelaide no stated COI	Academic	How does living near greenspace improve our health?	Neighborhood tree density	self-reported health (mental and cardio-metabolic)	"Our results suggest that people who live in areas that have more (and/or larger) trees on the streets report better health perception, after controlling for demographic factors, such as income, age and education [p < 0.0001]." "People reported decrease of 0.04 units of cardio-metabolic conditions (0.5% of the 0â€“8 scale for cardio-metabolic conditions) for every increase of 408 cm2/m2 in tree d…					Observational cross-sectional	Unclear. They look at 31,109 individuals health perceptions, but the sample size would really be the number of neighborhoods or city blocks which they don't state.	People living in urban areas in Canada		Yes / most likely	It is unclear whether the results are generalizable outside of Toronto, particularly to populations of other countries that have different health insurance schemes. In addition, the SES might also affect the results.	No	No / unlikely			N/A	N/A	N/A		>50%	Missing at random (MAR, missing data is a simple random sample of full data within strata of observed data missing data can be predicted by observed data)	Multiple imputation	The authors report that about 73% of the participants had missing values in their self reported health surveys. They assumed that the data was missing at random and used multiple imputation to fill in the missing values.	No	Can't be determined	No / unlikely	Maybe / plausible	If people are exposed to greenspace outside of their neighborhoods, this could impact the outcome.	Yes / very likely	Maybe / plausible	Health is self-reported, which could introduce bias if the measurement error or reporting bias is differential with respect to tree density. One could see this happening if living on a street with more trees made you think that your health is better, however, in reality it is not.	No / unlikely		Prior knowledge (without DAG)	Yes / very likely	1. neighborhood characteristics other than those captured by median income. The authors don't say what direction the bias might go in.
0117	8221	9995				Yes. I am sufficiently equipped to give an unbiased, fair, and thorough review of the assigned scientific and media articles, as outlined above.		Department of Sociology, Rice University, StataCorp. No COI statement.	Academic;Statistical software company	How does poor self-rated health differ across sexual orientation and gender groups (comparing within and across gender)	sexual orientation-by-gender	poor self rated health	Note: they provide estimates with no adjustment, adjustment for demographics only, adjustment for demographics and SES, adjustment for demographics and health related behaviors, adjustment for demographics and social support, and a fully adjust model with all. Putting fully adjusted estimates here (only p-value categories given with no other measure of uncertainty provided): Heterosexual women co…					observational cross sectional survey repeated across several years (not with the same people followed though)	415271	Adults in the US	State level aggregated data from the Behavioral Risk Factor Surveillance System data- collected among a probability sample of adults age 18 plus in 7 states that included sexual orientation question over the years of 2005-2010 using a disproportionate stratified sample design based on areas with a high or low density of households with telephones in each state then randomly sampled one adult per …	Maybe / plausible	Most of the states that opted to include a sexual orientation question were in the West or Northeast and may be more progressive in terms of policy regarding sexual orientation. Also because households with a telephone were sampled, results may not be generalizable to very low income households. Not clear if telephone included cell phone or not which would have implications for generalizability a…	No	Maybe / plausible	This was self report to someone on the phone. The authors mention themselves that older individuals of lower SES may have been less likely to report sexual minority identity.		N/A	N/A	N/A		10-30%	Missing at random (MAR, missing data is a simple random sample of full data within strata of observed data missing data can be predicted by observed data)	Multiple imputation	Multiple imputation was used for exposure (and possibly covariates). It was not used for outcome (self rated health) which was missing for 1,299. This is a very small proportion of the overall sample, however, and is unlikely then to cause serious bias in estimates.	No	Maybe / plausible	Maybe / plausible	N/A (exposure is not reasonably changeable)	Sexual orientation is more of a spectrum but people only had discrete categories to choose from (other and asexual not included in all states either and in cases where it was included those individuals are omitted from the analysis). The resulting error seems unlikely to be differential by health status, however. As stated before some groups (such as older individuals) may have been less likely t…	Maybe / plausible	No / unlikely	Poor self rated health is a dichotomous yes/no variable which is a very crude way of categorizing people who may fall on a wide spectrum regarding their feelings about their health	Yes / very likely	They include state and year to "particularly account for regional differences in health and attitudes towards sexual minorities and changing attitudes toward sexual minorities". If states with more progressive attitudes have better health and people are more likely to accurately report a minority sexual identify or those with a sexual minority identify to live in those states, could look protecti…	Prior knowledge (without DAG)	Yes / very likely		The issue is mostly residual confounding- they control for life satisfaction using one item but mental health/exposure to trauma is a major potential confounder. For instance, bisexual individuals have been shown to be more likely to experience sexual assault which can have impacts on physical health. This would bias away from the null / or be a positive bias Another confounder is experience of d…
9363	0730	1764	3606			Yes. I am sufficiently equipped to give an unbiased, fair, and thorough review of the assigned scientific and media articles, as outlined above.		Department of Psychology, University of Warwick; Department of Psychiatry and Behavioural Sciences, Duke Medical Center, Sheffield, UK	Academic	what are the effects of maltreatment and peer bullying on mental health outcomes (ie, anxiety, depression, and self-harm or suicidality) in young adults	Bullying and maltreatment during childhood	mental health problems (depression, anxiety, self-harm)	Children who were bullied by peers only were more likely than children who were maltreated only to have mental health problems in both cohorts (ALSPAC OR 1Â·6, 95% CI 1Â·1â€“2Â·2; p=0Â·005; GSMS 3Â·8, 1Â·8â€“7Â·9, p<0Â·0001)					Observational prospective cohort	1420 in US cohort, 14701 in UK cohort	Young adults	children of women who were residents in Avon, UK, while pregnant (child's expected delivery date between April 1, 1991, and Dec 31, 1992) and children, aged 9, 11, and 13 years at intake, recruited from 11 counties in western North Carolina, USA, in 1993	Yes / most likely	These cohorts are both from extremely specific communities that would not be generalizable to the rest of their countries let alone the globe. There are undoubtedly specific norms and expectations about abuse/maltreatment and report of it in surveys that are unique to these areas. In addition, these children were all born within a 3yr range, and their experiences may not reflect reality at other …	No	No / unlikely			>50%	Complete case analysis	N/A		0% (none)	Missing not at random (MNAR, missing data is stratified random sample of full data in stratum of unobserved data, or missing data cannot be predicted by observed data)	Complete case analysis	This is just a very	No	Yes / very likely	Yes / very likely	Yes / very likely	It is possible that these effects are overestimated (positive bias) if individuals who were exposed to bullying and later have depression are more likely to recall childhood difficulties because they have received therapy that brings these issues to light, they are looking to better understand their current health condition through recalling past experiences, etc.	Yes / very likely	Yes / very likely	Potential for positive bias (away from null) given the self-reported nature of these measures. Those who admit to being exposed to abuse may also be more likely to be comfortable enough admitting to current mental ill-health	Yes / very likely	Self-reported maternal mental health problems are likely to be under-reported or differentially reported among those who are comfortable enough to self-report bullying and own mental health challenges	Prior knowledge (without DAG)	Yes / very likely	"the effects of maltreatment might be dependent on third variables such as exposures to toxins intra-uterine or frequent changes of caretakers and residual confounding cannot be excluded" "many kinds of victimisation have common risk factors, such as family instability, insuffi cient supervision, and personal characteristics (ie, poor social interaction skills). Moreover, maltreatment by adults m…	Things like receipt of therapy, access to health care, a measure of stigma would likely impact likelihood of self-reporting childhood abuse and present mental health challenges (not controlling for these would result in an over-estimate away from the null). Things like wealth might also play a role if poorer kids are the ones who are picked on and are also less likely to self-identify as depresse…
8567	4911	7555				Yes. I am sufficiently equipped to give an unbiased, fair, and thorough review of the assigned scientific and media articles, as outlined above.		Faculty of Medicine, University of New South Wales, Sydney, NSW, Australia; Cancer Epidemiology Unit and Clinical Trial Service Unit and Epidemiological Studies Unit Nuffield Department of Population Health, University of Oxford, Oxford, UK; Funding UK Medical Research Council, Cancer Research UK.Funding UK Medical Research Council, Cancer Research UK.; Authors declare no competing interests.	Academic	Does happiness affect mortality?	Happiness (self-reported)	All-cause mortality	Unhappiness was not associated with mortality from all causes (adjusted RR for unhappy vs happy most of the time 0Â·98, 95% CI 0Â·94-1Â·01), from ischaemic heart disease (0Â·97, 0Â·87-1Â·10), or from cancer (0Â·98, 0Â·93-1Ã‚Â·02). Findings were similarly null for related measures such as stress or lack of control.					Observational prospective cohort	719671	Women in the UK (could reasonably be women in Western/high income countries generally)	The Million Women Study is a prospective study of UK women recruited between 1996 and 2001 and followed electronically for cause-specific mortality.	Maybe / plausible	The sample only includes women who were screened for breast cancer; there may be differences between women who get screened and women who don't (e.g., socioeconomic status). The findings cannot be generalized to women of different ages (e.g., younger or older aged women) or to men, but presumably these are not the target populations for the study.	No	No / unlikely			Can't be determined	N/A	N/A		Can't be determined	Can't be determined	Can't be determined	The authors do not provide figures for the loss of follow up from the number of women who responded to the happiness questionnaire at baseline. There is also no information on what was done with item-level missing data (i.e., if a participant answered something like "Don't Know", refused, or for some reason did not respond to the happiness question).	No	Maybe / plausible	Maybe / plausible	Maybe / plausible	The following are concerns about the measurement of the exposure (happiness): 1. There is concern about potential measurement error given the subjective nature of the tool (self assessed happiness and health). The Likert Scale they use is very simple and while they do a test-retest validation and have relatively reliable results it is not clear the extent to which it has been validated beyond thi…	No / unlikely	No / unlikely		Maybe / plausible	As the authors mention, unhappy women may have negative perceptions of their health (describing their health as worse than it is), which would lead to a bias toward the null (of the association between happiness and mortality), even when controlling for perceptions of health.	Prior knowledge (without DAG)	Yes / very likely		Family history of cancer/early mortality from other causes, which could reduce happiness, while not affecting perceived health, and lead to increased mortality, biasing the results away from the null.
0122	1377	3850				Yes. I am sufficiently equipped to give an unbiased, fair, and thorough review of the assigned scientific and media articles, as outlined above.		- Environmental Heritage and Urban Redevelopment Unit, SiTIâ€”Higher Institute on Territorial Systems for Innovation - ASL Torino 5, Local Public Health Agency - SEPI Grugliasco, Epidemiology Service for ASL Torino 3, Local Public Health Agency	Government agency	What are the effects of the urban "built environment" on mental health	"Built environment" through 5 dimensions: 1- Urban density 2- Land use mix 3- Green areas 4- Public services 5- Accessibility by public transport	Mental health	Men 20-34 Urban density 0.99 (0.91; 1.09) Public transport 0.95 (0.87; 1.04) Green and pietonal areas 1.03 (0.94; 1.13) Cultural leisure and sport facilities 1.07 (0.99; 1.17) Functional mix 1.02 (0.94; 1.12) Men 35-49 Urban density 0.98 (0.93; 1.04) Public transport 0.99 (0.94; 1.05) Green and pietonal areas 0.99 (0.93; 1.05) Cultural leisure and sport facilities 0.98 (0.93; 1.04) Functional mix…					Observational prospective cohort	547263	People living in urban areas	Population of the city of Turin, Italy between the ages of 20 to 64 years old	Yes / most likely	This is geographically limited to cities similar to Turin, and the age cohort does not include people older than 64 or younger than 20. Some areas like sparsely populated ones and richer ones were excluded. It does not take into account very transient populations, undocumented immigrants and the homeless.	No	No / unlikely			Can't be determined	N/A	N/A		Can't be determined	Can't be determined	N/A	This is a census, so missing data is not a large problem.	No	Maybe / plausible	Maybe / plausible	Maybe / plausible	Built environment is a very vague concept, exposure to the built environment may vary a lot according to the mental health status. That effect could go in many directions (saying inside the house or staying inside the neighborhood, vacation, etc...).	Maybe / plausible	Maybe / plausible	Out of pocket expenditures were excluded; the authors believe it leads to an underestimation among the richer, implying an overestimation of the main outcome	Maybe / plausible	There are very few individual-level covariates, and most are objective like age. At the neighborhood level, measures are crude and incorporate many possible dimensions, into a single indicator, with the division between then being rather unclear. This may cause a lot of noise in the data leading to the rejection of important covariates, especially since there are only 79 districts.	Prior knowledge (without DAG);"Kitchen sink" (include all potentially relevant/measured variables)	Yes / very likely	Income, Social capital / networks and support, pollution, air quality, noise, air.	Private transport accessibility (lower the effect), having children (lowers the effect), quality of mental health services provided (lowers).
0117	4830	6084				Yes. I am sufficiently equipped to give an unbiased, fair, and thorough review of the assigned scientific and media articles, as outlined above.		1Department of Primary Care and Population Health, University College London, UK 2Quality and Outcomes Research Unit, University Hospitals Birmingham NHS Foundation Trust, Birmingham, UK 3Department of Informatics, University Hospitals Birmingham NHS Foundation Trust 4Farr Institute of Health Informatics Research, University College London 5University Hospitals Birmingham NHS Foundation Trust 6Me…	Academic;Health care service provision	Does weekend hospital admission carry an increased 30 day morality risk compared with midweek admission?	weekend hospital admission	30 day mortality risk	Hazard ratio of death within 30 days for Sunday admission compared to Wednesday admission: 1.15 (1.14, 1.17), p value <0.001 Hazard ratio of death within 30 days for Saturday admission compared to Wednesday admission: 1.10 (1.08, 1.11), p value <0.001	Does mortality risk differ between hospital stay at weekend and during the week	Hazard ratio for dying on a Sunday during hospital stay compared with Wednesday: 0.99 (0.98, 1.01), p value <0.216 Hazard ratio for dying on a Saturday during hospital stay compared with Wednesday: 0.98 (0.97, 1.00), p value <0.014			Observational prospective cohort	14 818 374 admissions (of which there were 280 788 deaths)	Hospital patients in the UK	patient admissions to NHS English hospitals 2013-2014- but it is not clear how patient admissions were sampled or if all were included.	Can't be determined	I said can't be determined because it is unclear if all admissions were included (and if all unique person admissions?) or just a sub-sample based on some characteristic. For instance, not clear if this included children. I am also not familiar enough with the NHS system- I am assuming most UK citizens would have access?	No	No / unlikely		It isn't clear how they collected information on deaths outside the hospital- but most likely from some sort of vital statistics reporting which shouldn't influence the magnitude or direction of the result and compared to the real world change in the exposure of interest	0% (none)	N/A	N/A		<10%	Can't be determined	Complete case analysis	Unclear what data was missing - 6.6% of admissions were excluded because on of the case mix items was missing- and reasons for missing aren't clear so it is difficult to say how this would bias the results or the missing data mechanism.	No	No / unlikely	N/A (randomly assigned / measurement error and/or misclassification is unlikely)	No / unlikely		No / unlikely	No / unlikely	It isn't clear how they measured mortality out of the hospital, but assuming the UK has an excellent vital record system and deaths are captured in a timely manner then this shouldn't be a problem.	Maybe / plausible		Can't be determined	Maybe / plausible		I wonder about hospital level factors- they mention staffing as being a potential mechanism of the relationships so a mediator not a confounder- but for instance if hospitals are more rural vs. urban might have implications for when people go and for the quality of care- or if hospitals are located in low vs. high income areas. Also may be residual confounding on severity of illness which would b…
4663	0605	2756				Yes. I am sufficiently equipped to give an unbiased, fair, and thorough review of the assigned scientific and media articles, as outlined above.		Harvard TH Chan School of Public Health; SUNY Medical School; Syracuse University, no stated COI	Academic;Other industry (food production, supplement production, etc)	What is the effect of simulated indoor environmental quality conditions in 'green' and 'conventional' buildings on higher order cognitive function?	Varying indoor air quality conditions	Higher order cognitive function scores	"On average, cognitive scores were 61% higher on the Green building day and 101% higher on the two Green+ building days than on the Conventional building day (p<0.0001).VOCs and CO2 were independently associated with cognitive scores"					controlled trial	24	Indoor office workers in the United States	The sample was recruited via email from a population of Syracuse professional-grade employees (architects, designers, programmers, engineers, creative marketing professionals, and managers).	No / implausible		No	No / unlikely			0% (none)	N/A	N/A		0% (none)	N/A	N/A		No	No / unlikely	N/A (randomly assigned / measurement error and/or misclassification is unlikely)	Can't be determined	The study blinded the participants and the analysts conducting the cognitive function assessments to which condition they were subjecting the participants to each day. This was also a controlled trial so each participant was subject to the same conditions every day and the conditions varied daily. There could have been some residual effects of the previous days condition on the performance in the…	No / unlikely	N/A (outcome misclassification / measurement error is unlikely)		No / unlikely		No covariates included	No / unlikely	Order effects: the order in which the exposure is delivered. Unsure the direction of bias, however, they tests for this in their experimental design by including a repeat test of one of the days. Carryover effects: the previous exposure has an impact on cognitive function. They try to correct for this in their statistical analysis by using the generalized additive model.
0117	0286	0389	8716			Yes. I am sufficiently equipped to give an unbiased, fair, and thorough review of the assigned scientific and media articles, as outlined above.		No COI Declared. 1Epidemiology Group, Division of Applied Health Sciences, School of Medicine & Dentistry, University of Aberdeen, Aberdeen, UK 2Cardiovascular Institute, University of Manchester, Manchester, UK 3Department of Cardiology, Academic Medical Center, Amsterdam, The Netherlands 4Department of Public Health & Primary Care, University of Cambridge, Cambridge, UK 5Department of Public He…	Academic;Health care service provision	Is there an association between chocolate intake and the risk of future cardiovascular events	chocolate consumption	cardiovascular disease (coronary heart disease and stroke)	top quintile chocolate consumption vs non consumers: 0.86 (0.76, 0.97) note this was for cardiovascular composite- looked at coronary heart disease and stroke separately as well	Looked at same question of chocolate consumption and cardiovascular disease using a meta-analysis of articles	RR 0.75 (0.54, 1.05) note this was for cardiovascular composite- looked at coronary heart disease and stroke separately as well, and cardiovascular mortality			Observational prospective cohort	20 951	healthy adult men and women living in high income country (UK)	The European Prospective Investigation Into Cancer Cohort- enrolled in Norfolk UK between 1993 and 1997- say it's population based but not clearly defined how individuals were sampled or eligibility (cites another study that describes)	Yes / most likely	It isn't clear how much socio-economic variation is present in this sample, also would be limited rural/urban variation and this sample is very racially homogenous (almost 100% caucasian)	No				0% (none)	N/A	N/A		10-30%	Can't be determined	Complete case analysis	It isn't clear which covariates are missing so it is difficult to say if these things may be missing at random or not or what was going on with missing exposure assessment (857 people)-- small degree of missing data on exposure makes it seem possible this was just missing at random. Because reasons for missing data not clear, direction of bias is not clear either. They did exclude 86 people with …	No	Yes / very likely	Maybe / plausible	Maybe / plausible	Concerns over recall for past year consumption (Mention recall bias more common among women and obese) and they measure chocolate consumption via "singles or squares, snack bars, or cocoa/hot chocolate" and by summing weights of those foods (frequency categories * portion size) not flavonoid or cocoa content. This will likely (a) miss some chocolate consumption and (b) misclassify the amount sinc…	Yes / very likely	Maybe / plausible	Rely on records review (hospital and vital statistics)- which means people have to actually seek care and be recorded as having CVD (MI or stroke). They cite an earlier study where they said their case ascertainment strategy had high specificity, but did not speak about sensitivity (may be missing many cases) and ICD codes may not be consistently applied across hospitals/doctors offices etc. It c…	Maybe / plausible	Direction of bias is unclear, but likely is measurement error (LDL/HDL not taken after fasting, recall and social desirability bias regarding things like smoking and alcohol, etc.)	Can't be determined	Maybe / plausible	whole dietary pattern	comorbidities (unclear what direction- could be more or less likely to consumer chocolate), SES (unclear of how this would bias because not clear exactly how it might impact type of chocolate consumed or diet)
0938	8824	9964	8906	5385	0391	Yes. I am sufficiently equipped to give an unbiased, fair, and thorough review of the assigned scientific and media articles, as outlined above.		Department of Pediatrics, University of California; Touro University-California; Dr. Lustig reports author fees from Hudson Street Press. He is also a volunteer advisor to Action on Sugar and the unpaid Board President and Founder of Institute for Responsible Nutrition	Academic	Whether isocaloric substitution of starch for sugar would improve metabolic parameters in children with obesity and metabolic syndrome	Diet with sugar reduced from 28% to 10% and substituted with starch.	Blood pressure, lactate, triglyceride, and LDL-cholesterol, Glucose tolerance, hyperinsulinemia	Systolic blood pressure (mmHg) -1.4 [-4.9, 2.1] p=0.43; Diastolic blood pressure (mmHg) -4.9 [-8.1, -1.8] p=0.003; Mean arterial blood pressure (mmHg) -2.8 [-6.4, 0.8] p= <0.001; Fasting glucose (mmol/L) -0.3 [-0.4, -0.2] p=<0.001; Fasting lactate (mmol/L) -0.3 [-0.5, -0.2] p=<0.001; Fasting triglycerides (mmol/L) -46% [-62, -25] p = 0.002; Fasting LDL-cholesterol (mmol/L) -0.3 [-0.4, -0.1] p = <…					Observational prospective cohort	43	Children in age range of 8-18 years.	Participants were identified primarily through the UCSF Weight Assessment for Teen and Child Health (WATCH) Clinic. Latino and African-American children who identified as high habitual sugar consumers.	Yes / most likely	Habitual high sugar consumers in two racial groups - there might be socio-economic, neighbourhood, school, family influences; They all had at least one co-morbidity, which could alter body's response to sugar reduction (effect of reduction of sugar in obese people vs non-obese might be different due to physiology). Secondly, they may have higher motivation to control sugar due to co-morbidities.	No	Yes / most likely	The diet administration was strict and subsitutions and weight control were regulated by dieticians on one-on-one basis. Such close monitoring of diet and exact caloric substitution may not be possible in real world.		<10%	Other (describe in D4)	N/A		0% (none)	N/A	N/A	D1A: Excluded the data, from loss-to-follow-up cases, in the analysis.	No	Maybe / plausible	No / unlikely	No / unlikely		No / unlikely	N/A (outcome misclassification / measurement error is unlikely)		No / unlikely		Prior knowledge (without DAG)	Yes / very likely		Physical exercise is not measured. Although i doubt physical exercise would alter results so quickly, but for ages 8-18 they could have very different physical exercise/sports regimes in school (and thus accelerate weight gain, heart - rate). Caffeine intake is not measured which may affect blood pressure (increase BP). The participants had atleast one comorbidity , but results are not adjusted f…
9363	4101	7559	9373			Yes. I am sufficiently equipped to give an unbiased, fair, and thorough review of the assigned scientific and media articles, as outlined above.		Yale School of Public Health, New Haven, CT (EL, FMS, STM); Division of Cancer Epidemiology and Genetics, National Cancer Institute, National Institutes of Health, Department of Health and Human Services, Rockville, MD (EL, NDF, BIG, RS); AARP (retired), Washington, D.C. (ARH); Yale Cancer Center, New Haven, CT (FMS, STM).	Academic;Health care service provision;AARP	relationship between coffee intake and subsequent risk of malignant melanoma	coffee consumption	Incident cases of cutaneous melanoma	The highest category of coffee intake was inversely associated with malignant melanoma (â‰¥4 cups/day: HRÂ =Â 0.80, 95% CIÂ =Â 0.68 to 0.93, PtrendÂ =Â .01).					Observational prospective cohort	447357	all humans	AARP members age 50 to 71Â years who resided in one of six US states or 2 metropolitan areas ; non hispanic white	Yes / most likely	those who choose to join AARP, are white and older, and choose respond to a dietary questionnaire are a different group of people than the general public	No	No / unlikely			Can't be determined	N/A	No / unlikely		Can't be determined	Missing not at random (MNAR, missing data is stratified random sample of full data in stratum of unobserved data, or missing data cannot be predicted by observed data)	Can't be determined	They do not discuss the extent of missing data for the outcome; they cite 4% missing covariate data but no other information	No	Yes / very likely	Maybe / plausible	No / unlikely	It is possible that high income, high education individuals also drink more coffee (more stressful desk jobs that require caffeination, etc.) and that these individuals are also more likely to accurately fill out a food frequency questionnaire because they are more health conscious and aware. FFQs are notoriously low quality	Yes / very likely	Maybe / plausible	The way that the outcome is measured is very mysterious - probabilistic record linkage? If those who drink a lot of coffee are also more likely to be educated and in touch with the health system, perhaps it is more likely that they are not lost to follow up and their medical records are easier to access	Yes / very likely	Any food frequency questionnaire questions are full of bias; the UVR exposure assessment is very fishy - not based on individual exposure at all. The caffeine intake is also very poorly measured (just approximated). Again, it is possible that those who drink more coffee are also more educated and health conscious and are more likely to accurately report their covariate exposures	Prior knowledge (without DAG);Can't be determined	Yes / very likely	Known risk factors for melanoma, including individual UVR exposure, nevi, fair skin, freckling, light hair, and a family history of melanoma	Type of job, extent to which job is indoors or outdoors, access to health care, wealth (these would likely imply higher coffee consumption and lower risk of carcinoma)
5578	5134	6549				Yes. I am sufficiently equipped to give an unbiased, fair, and thorough review of the assigned scientific and media articles, as outlined above.		Keck School of Medicine, University of Southern California, Los Angeles, California, United States of America, 2 Public Health Sciences Division, Fred Hutchinson Cancer Research Center, Seattle, Washington, United States of America, 3 Division of Cancer Control and Population Sciences, National Cancer Institute, Bethesda, Maryland, United States of America, 4 Epidemiology Research Program, Americ…	Academic;Health care service provision	examine over 2.7 million common polymorphisms for multiplicative interactions with selected dietary factors (red meat, processed meat, fiber, fruit and vegetables) and risk of colorectal cancer	genetic polymorphisms + dietary factors (red meat, processed meat, fiber, fruit, vegetables)	colorectal cancer incidence	significant interaction between rs4143094 (10p14/near GATA3) and processed meat consumption (OR = 1.17; p = 8.7E-09); risk of colorectal cancer associated with processed meat was increased among individuals with the rs4143094-TG and -TT genotypes (OR = 1.20 and OR = 1.39, respectively) and null among those with the GG genotype (OR = 1.03)					Observational case-control	9,287 cases and 9,117 controls	all humans	10 case-control & cohort studies with various characteristics in US, Canada, Germany, Australia, including Nurses Health Study, cancer registry studies	Yes / most likely	The 10 studies are very diverse but specific studies, meaning that these results are likely not generalizable to anyone in particular	No	No / unlikely			Can't be determined	N/A	Yes / most likely	The way the controls are selected is not described	Can't be determined	Missing not at random (MNAR, missing data is stratified random sample of full data in stratum of unobserved data, or missing data cannot be predicted by observed data)	Can't be determined		No	Yes / very likely	Maybe / plausible	Yes / very likely	First, food consumption is measured differently in the different constituent studies. Second, it is possible that either cases or controls would more accurately report food consumption	Maybe / plausible	No / unlikely	The details of all the constituent studies are unclear, but the outcomes are confirmed by medical records, pathologic reports, or death certificate - which are likely very different levels of accurate	Yes / very likely	Direction unclear; it is possible that there may be differential recall of dietary energy intake by case/control (those with more education, income may be more health conscious and aware of food intake, and these people may be more likely to be healthy and therefore controls, for example)	Prior knowledge (without DAG);Can't be determined	Yes / very likely	none	they only appear to control for age, sex, study site, energy, smoking, alcohol, BMI, and "other dietary variables". I imagine that exercise, education, income, access to health care, etc. would also influence the results in that those who are healthy controls may have other healthy habits that would influence both meat consumption and the outcome
4396	2099	1614				Yes. I am sufficiently equipped to give an unbiased, fair, and thorough review of the assigned scientific and media articles, as outlined above.		Liggins Institute, University of Auckland, Auckland, New Zealand; Department of Womenâ€™s and Childrenâ€™s Health, Uppsala University, Uppsala, Sweden	Academic	Is birth order associated with height and BMI in a large cohort of Swedish women.	Birth order	height and BMI	1. Early in pregnancy (10â€“12 weeks of gestation), first-born women were of BMI that was 0.57 kg/m2 (2.4%) greater than their second-born sisters (p<0.0001) 2. First-borns had greater odds of being overweight (OR 1.29 (1.21â€“1.38)) or obese (OR 1.40 (1.26â€“1.54)) than second-borns 3. First-borns were negligibly taller (+1.2 mm) than second-borns					Observational prospective cohort	206510	Target population for this study examined is singleton women aged over 18 years	Singleton Swedish women aged 18+ years at first antenatal clinic visit at 10-12 weeks gestation between 1991 and 2009.	Maybe / plausible	May not be generalizable to males as the analysis is restricted to pregnant women. Also, the study is conducted in a relatively homogenous Nordic population, which may preclude extrapolation of findings to other ethnic groups or populations with greater levels of overweight/obesity.	No	No / unlikely			Can't be determined	N/A	N/A		Can't be determined	Can't be determined	Other (describe in D4)	1. Socioeconomic status of women wasn't available. Authors tried to account for this by adjusting from total number of siblings (sibship), but there may have been socioeconomic divergences between sisters over time which are not accounted for. If socioeconomic status was a strong predictor of height or BMI then the results could be bias. Lower SES could also result in poor quality of food (i.e. m…	No	No / unlikely	No / unlikely	No / unlikely	Exposure misclassification is highly unlikely as it is taken from the birth registry	Maybe / plausible	No / unlikely	height was self-reported or measured, however, unlikely to be differential with respect to exposure (birth order) most likely non-differential so bias is expected to be towards the null.	No / unlikely		Prior knowledge (without DAG)	Yes / very likely	Socioeconomic status of individual women was not available. Bias is most likely away from the null as lower SES could mean higher risk of obesity. Authors don't discuss the direction of the bias.	Data was collected on current health, lifestyle and family history but not adjusted for in the model final model. Poor diet, family history of obesity and unhealthy lifestyle could be biasing the results away from the null.
4396	6757	4762				Yes. I am sufficiently equipped to give an unbiased, fair, and thorough review of the assigned scientific and media articles, as outlined above.		Harvard T.H. Chan School of Public Health	Academic	Does life course patterns of psychological distress assessed from childhood through adulthood predict biomarkers of cardiometabolic risk in adulthood and do the effects of sustained distress differ from more limited exposure?	Pyshcological distress at ages 7, 11, 16, 23, 33 and 42 years	Adult cardiometabolic risk (CMR)	Psychological Distress (PD) Childhood only 0.06 (SE 0.03); PD Adulthood only 0.02 (SE 0.03); Persistent PD 0.15 (SE 0.04)					Observational prospective cohort	n=6714 (analytical sample)	Individuals born in Great Britain during the 1950's	British Birth Cohort Studyâ€” an ongoing longitudinal study of people born in Great Britain during a single week in March 1958.	Maybe / plausible	The results may not be generalizable to individuals that were not born in the 1950's and raised during the 60's and 70's as lifestyle, household structure, economic pressures and childhood pressures may not be the same as future generations.	Yes	No / unlikely			31-50%	Censoring weights	N/A		<10%	Missing not at random (MNAR, missing data is stratified random sample of full data in stratum of unobserved data, or missing data cannot be predicted by observed data)	Multiple imputation;Weighting	1. Multiple imputation results were the same as complete case analysis. 2. Authors don't mention the direction of the bias without IPC weights.	No	Maybe / plausible	No / unlikely	Maybe / plausible	Psychological distress in adults (23, 33 and 42 years) was self-reported, where as this was not the case for children (7, 11 and 16). As the outcome was measured by a blood sample taken at 45 years of age at a biomedical assessment I would expect the misclassification would be independent of the outcome and most likely non-differential - bias towards the null.	No / unlikely	No / unlikely	CMR (outcome) was measured using a blood draw at 45 years of age, after exposure was assessed. Misclassification of outcome is unlikely.	Maybe / plausible	Adult covariates are self-reported at age 42 years. Covariates such as smoking status, physical activity and diet could be reported incorrectly as individuals may be report more positive levels (i.e. less smoking, more physical activity, better diet, etc...) then the actual experience.	P-value based model selection	Maybe / plausible	psychotropic medications have implications for CMR and could be associated with the exposure.
0117	3024	5905				Yes. I am sufficiently equipped to give an unbiased, fair, and thorough review of the assigned scientific and media articles, as outlined above.		Massachusetts General Hospital (including the Benson-Henry Institute, the Institute for Technology Assessment, the Division of General Medicine, and the Department of Psychiatry); Dartmouth-Hitchcock Medical Center (Section of General Internal Medicine); and, the University of Louisville (Health Promotion and Behavioral Sciences). The authors declared no "competing interests."	Academic;Health care service provision	Estimate the effect of mind body training, specifically, the Relaxation Response Resiliency Program (3RP), on healthcare utilization.	Relaxation Response Resiliency Program (3RP- a mind body training)	Healthcare utilization (as defined by the number of billable encounters and services over the course of 1 year)	Total utilization for the intervention group decreased by 43% [53.5 to 30.5 be/yr] (p <0.0001). The relative reduction (comparing intervention to controls) was 45.1%(Table 3). For the subset of initial high utilizers, this was an absolute 42.1% and 22.2% reduction relative to matched controls in billable encounters.					Retrospective controlled cohort (with outcome assessed pre- and post-intervention)	4988 (1592 Intervention: 3446 propensity score matched controls)	Adults in the US	All patients who participated in the 3RP program at the Benson-Henry Institute of Massachusetts General Hospital between 1/12/2006 and 7/1/2014 (intervention group); patients who sought care at the Massachusetts General Hospital and the Brigham and Women's Hospital and their affiliates (control group).	Maybe / plausible	Virtually every patient is from Massachusetts, which has a fairly different insurance infrastructure compared to elsewhere in the country and may reimburse for these mind-body services more or less aggressively. Further, these patients were included by definition through seeking care at MGH and it's affiliates and this care-seeking group may not be representative of the general US population of a…	No	No / unlikely			N/A	N/A	Yes / most likely	This is different than a typical case control study where cases have the outcome and controls do not and then exposure status is compared. In this study, "cases" are those exposed to the intervention, and "controls" are those who were not. It's a non-randomized pre-post controlled study. So the exposure status is exactly what determined selection of controls in this study. Turning this around to …	Can't be determined	Can't be determined	Can't be determined	There is no discussion of missing data. The study did employ propensity score matching (which will likely exclude patients with extreme scores due to lack of matches) and may explain the drop in sample size from all who participated in the intervention to those included in matched analysis. If there is missing data on covariates or outcome (recorded encounters, which does seem mostly unlikely), i…	No	Maybe / plausible	Maybe / plausible	N/A (exposure is not reasonably changeable)	It could be that controls (individuals not receiving the 3PR program) could have received a very similar set of mindfulness services or cognitive behavioral therapy outside of the hospital system. This would not be captured in the data used and effectively would mean they were misclassified leading to a bias toward the null. However, it is also possible utilization (the outcome) would be related …	Maybe / plausible	Maybe / plausible	The study could miss capturing health care utilization if the patients seek any care outside of the MGH system. Because controls 0 point for calculating pre vs. post usage was simply the mid point of their time in the system (while for intervention participants it was when they received the 3RP program), there could be problems with capturing exposure related to the time frame under study/censori…	Can't be determined		Can't be determined	Yes / very likely	They do not mention any unmeasured confounders.	Healthy users, i.e. without a severe chronic disease (more likely to be referred to the programs and would bias their estimate away from the null compared to controls), comorbidity (the group referred to their program probably could have fewer comorbidities, pushing the estimate away from the null relative to the controls), and morbidity (sicker people have other more urgent issues and more encou…
4396	9774	5464				Yes. I am sufficiently equipped to give an unbiased, fair, and thorough review of the assigned scientific and media articles, as outlined above.		McGill University, Montreal, Quebec, Canada	Academic	Does genetically lowered vitamin D level influences the risk of multiple sclerosis (MS)	25OHD (viramin D) levels	multiple sclerosis (MS)	each genetically determined one-standard-deviation decrease in log-transformed 25OHD level conferred a 2.0-fold increase in the odds of MS (95% CI: 1.7â€“2.5; p = 7.7 Ã— 10âˆ’12; I2 = 63%, 95% CI: 0%â€“88%).					Mendelian randomization (MR) study	38589 (14498 MS cases and 24091 controls)	Individuals with European ancestry	International Multiple Sclerosis Genetics Consortium (IMSGC) Immunochip study, a genome-wide association study involving up to 14,498 people with MS and 24,091 healthy controls from Europe	Maybe / plausible	If individuals of European decent are at lower/higher risk of MS than other populations then the results may not be generalizable to those that are not European decent.	No	No / unlikely			N/A	N/A	Maybe / plausible	10,000 of the controls were from Inflammatory Bowel Disease Genetics Consortium. I am not familiar with Inflammatory Bowel Disease but if it is related in some way to vitamin D consumption (lower or higher levels) then part of the control group may not have been chosen independent of exposure.	0% (none)	N/A	N/A		No	No / unlikely	No / unlikely	No / unlikely		No / unlikely	No / unlikely		No / unlikely		No covariates included	No / unlikely
3753	6757	4762				Yes. I am sufficiently equipped to give an unbiased, fair, and thorough review of the assigned scientific and media articles, as outlined above.		Ashley Winning, SCD, MPH,* M. Maria Glymour, SCD, MS,y Marie C. McCormick, MD, SCD,* Paola Gilsanz, SCD, MPH,* Laura D. Kubzansky, PHD, MPH* From the *Department of Social and Behavioral Sciences, Harvard T.H. Chan School of Public Health, Boston, Massachusetts; and the yDepartment of Epidemiology and Biostatistics, University of California San Francisco School of Medicine, San Francisco, Califor…	Academic	whether life course patterns of psychological distress assessed from childhood through adulthood predict biomarkers of cardiometabolic risk in adulthood	no distress, childhood distress only, adulthood distress only, or persistent distress according to measurements from the 146-item Bristol Social Adjustment Guide and the 26-item Rutter Behaviour Scale	cardiometabolic risk score calculated from 9 biomarkers (C-reactive protein (excluding values $10 mg/l, which may indicate acute infection) (18); fibrinogen; high-density-lipoprotein cholesterol (reverse scored); total cholesterol; triglycerides; glycosylated hemoglobin; resting heart rate; and systolic and diastolic blood pressure (both averaged across 3 measurements))	Compared with the reference group (no distress), people with childhood only (b = 0.17, SE = 0.03, p < 0.0001), adulthood only (b = 0.12, SE = 0.03, p = 0.0006), and persistent distress (b = 0.35, SE = 0.04, p < 0.0001) had significantly higher CMR scores, in sex-adjusted models. Adjusting for the other childhood covariates in addition to sex somewhat attenuated these estimates, but all associatio…					Observational prospective cohort	6714	British population	1958 British Birth Cohort Study men and women who were still in cohort at age 45 years old. people with high internalizing or externalizing symptoms and low math or reading scores at age 7 were less likely to participate (98% white)	Maybe / plausible	The effect of psychological distress on cardiometabolic disease biomarkers may be different in majority groups versus minority groups.	No	No / unlikely			31-50%	Censoring weights	N/A		10-30%	Missing not at random (MNAR, missing data is stratified random sample of full data in stratum of unobserved data, or missing data cannot be predicted by observed data)	Complete case analysis;Multiple imputation		No	Yes / very likely	No / unlikely	Maybe / plausible	People who are distressed may exercise more to lower distress. This would improve cardiometabolic risk profile. This would bias result downward.	No / unlikely	No / unlikely		Maybe / plausible	socioeconomic position is difficult to measure. socioeconomic position likely increases both distress and cardiometabolic risk. poor measurement of socioeconomic position could bias results upwards	Prior knowledge (without DAG);"Kitchen sink" (include all potentially relevant/measured variables)	Yes / very likely	psychotropic medication	physical activity - bias could go either way
1440	1992	5655				Yes. I am sufficiently equipped to give an unbiased, fair, and thorough review of the assigned scientific and media articles, as outlined above.		Leonardo Trasande (Departments of Pediatrics, Environmental Medicine, and Population Health, New York University School of Medicine, NY; New York University Wagner School of Public Service, NY; New York University Steinhardt School of Culture, Education and Human Development, Department of Nutrition, Food & Public Health, NY ; and New York University Global Institute of Public Health, NY.) Teresa…	Academic	What is the relationship between urinary phthalates and blood pressure?	Phthalates measured in urine	Blood pressure	3 types of phthalate metabolites tested (DEHP, DIDP, DINP) as well as two broader categories, high molecular weight (HMW) and low molecular weight(LMW). Effect of a log-unit increase in phthalates: LMW: +0.02 SD of systolic BP z-score (95% CI: âˆ’0.05, +0.10) HMW: +0.12 SD of systolic BP z-score (95% CI: +0.03, +0.21) DEHP: +0.10 SD of systolic BP z-score (95% CI: +0.03, +0.18) DIDP: +0.11 SD of …	What is the relationship between urinary phthalates and triglycerides?	No significant association found LMW Metabolites: OR 0.83 (0.62, 1.12) HMW Metabolites: OR 1.07 (0.81, 1.42) DEHP Metabolites: OR 0.91 (0.69, 1.19) DIDP Metabolites: OR 1.01 (0.76, 1.36) DINP Metabolites: OR 1.19 (0.97, 1.47)	What is the relationship between urinary phthalates and lipoproteins?	No significant association found. LMW Metabolites: OR 1.17 (0.81, 1.71) HMW Metabolites: OR 0.93 (0.66, 1.32) DEHP Metabolites: OR 0.89 (0.58, 1.36) DIDP Metabolites: OR 0.97 (0.77, 1.23) DINP Metabolites: OR 0.89 (0.74, 1.05)	Observational cross-sectional	1329	Children	Children 6-19 years old sampled in a nationally-representative survey conducted by CDC, between 2009 and 2012.	No / implausible		No	No / unlikely			N/A	N/A	N/A		31-50%	Missing not at random (MNAR, missing data is stratified random sample of full data in stratum of unobserved data, or missing data cannot be predicted by observed data)	Complete case analysis;Multiple imputation;Other (describe in D4)	For missingness, a dummy for "missing" of each variable was created and included in analysis. Missingness of exposure and outcome may be the result of the sampling (not measuring for all respondents) but I am unable to tell from the data description. The highest rate of missingness is for physical activity (81% missing) which is important because that variable is a proxy for how much individuals …	No	No / unlikely	N/A (randomly assigned / measurement error and/or misclassification is unlikely)	No / unlikely		No / unlikely	N/A (outcome misclassification / measurement error is unlikely)		Yes / very likely	Accurate reporting of physical activity is likely to be systematic with respect to the outcome, but association to the exposure is unknown. Regardless, measurement error in covariates leads to attenuation bias, ie a bias toward the null.	Can't be determined	Yes / very likely	Authors mention confounding generally as a weakness and specifically refer to the possibility of reverse causality, but do not discuss particular variables.	A. health literacy/knowledge: Those with better information about health may choose to avoid phthalates and also have lower BP, leading to a positive bias B. Propensity for health/health seeking behavior: unobservables like preferences for health may reduce phthalates (as above) and also BP, leading to a positive bias. This is unlikely to be completely captured in the caloric intake and physical …
1440	0286	0389	8716			Yes. I am sufficiently equipped to give an unbiased, fair, and thorough review of the assigned scientific and media articles, as outlined above.		Chun Shing Kwok1,2, S Matthijs Boekholdt3, Marleen A H Lentjes4, Yoon K Loke5, Robert N Luben4, Jessica K Yeong6, Nicholas J Wareham7, Phyo K Myint1, Kay-Tee Khaw4 1Epidemiology Group, Division of Applied Health Sciences, School of Medicine & Dentistry, University of Aberdeen, Aberdeen, UK 2Cardiovascular Institute, University of Manchester, Manchester, UK 3Department of Cardiology, Academic Medi…	Academic;Health care service provision;Not sure whether to count NHS as govt agency or as health service provision (Lancashire Teaching Hospital NHS foundation trust)	What is the association between chocolate intake and the risk of future cardiovascular events?	Chocolate consumption (in quintiles)	Coronary heart disease, stroke, and cardiovascular disease (combination of CHD and stroke)	Hazard ratios for top quintile vs no chocolate consumption: CHD: 0.88 (95% CI 0.77 to 1.01) Stroke: 0.77 (95% CI 0.62 to 0.97) CVD: 0.86 (95% CI 0.76 to 0.97)					Observational prospective cohort	20951	Adults potentially at risk for heart disease/stroke/cardiovascular disease	Sample from Norfolk, UK that followed adults from a baseline in 1993-1997 and assessed outcomes using NHS data.	Yes / most likely	The sample is from a particular region in the UK and the sample is composed of 99% white participants. They also likely share many environmental and socio-economic factors and therefore the relationship between diet and heart health may not translate to other populations whose underlying genetic composition, dietary habits, environmental exposures, and socio-demographic characteristics differ.	No	Can't be determined		Re C5: There is not a lot of information on the data collection procedures that would allow me to assess the potential for Hawthorne effects, etc. The article references other articles where the cohort and data collection process is described in more detail. However I doubt it is of major concern since much of the follow up is done via admin data from the NHS.	Can't be determined	N/A	N/A		<10%	Can't be determined	Can't be determined	The magnitude of the missingness is relatively small and not predominantly from one particular variable, so is unlikely to cause much bias.	No	Maybe / plausible	Maybe / plausible	No / unlikely	E2/E2a: Exposure measurement is based on dietary recall questionnaire; those more likely to accurately report may pay more attention to health and diet overall, which would be negatively correlated with heart disease. However correlation with amount of chocolate consumption unclear, so direction of bias unclear.	No / unlikely	N/A (outcome misclassification / measurement error is unlikely)		No / unlikely		Can't be determined	Yes / very likely	A. Selective underreporting of snacks and sweets by women and those with obesity. B. Overall dietary patterns C. Reverse causality: higher risk of chd/cvd causes lower chocolate consumption D. Confounding by physical activity (associated to health risk and to overall food consumption) E. Other unobservables	Besides those identified by the authors, which I agree are important, there is always the unobservable preference over health. Those who care greatly about their health and who engage in an overall healthy lifestyle are more likely to have lower risk of heart disease. But in terms of chocolate consumption the link is less clear: those who care more about their health may be more likely to eat dar…
9545	2988	0992	7974	7019		No. I choose to recuse myself from reviewing this study.	Social conflict of interest
9545	4911	7555				Yes. I am sufficiently equipped to give an unbiased, fair, and thorough review of the assigned scientific and media articles, as outlined above.		Faculty of Medicine, University of New South Wales, Sydney, NSW, Australia; Cancer Epidemiology Unit and Clinical Trial Service Unit and Epidemiological Studies Unit Nuffield Department of Population Health, University of Oxford, Oxford, UK	Academic	Does happiness affect mortality?	Happiness	Mortality	Unhappiness was not associated with mortality from all causes (adjusted RR for unhappy vs happy most of the time 0Â·98, 95% CI 0Â·94â€“1Â·01), from ischaemic heart disease (0Â·97, 0Â·87â€“1Â·10), or from cancer (0Â·98, 0Â·93â€“1Â·02). Findings were similarly null for related measures such as stress or lack of control.					Observational prospective cohort	719 671	Women in the UK (part of the Million Women Study)	The Million Women Study is a prospective study of UK women recruited between 1996 and 2001 and followed electronically for cause-specific mortality	Maybe / plausible	Men are not included in the sample. Also may not be generalizable to low-income country populations who may have a different (subjective) experience/scale of happiness.	No	No / unlikely			10-30%	Complete case analysis	N/A		Can't be determined	Missing completely at random (MCAR, missing data is a simple random sample of full data)	Complete case analysis	It seems that the "happiness module" was included in the questionnaire for all million women, however <900,000 responded initially and even fewer for follow-up. It is possible that happier (or less happy) people were more inclined which could potentially bias the results.	No	Maybe / plausible	No / unlikely	No / unlikely	There is concern about potential bias given the subjective nature of the tool (self assessed happiness and health). The Likert Scale they use is very simple and while they do a test-retest validation and have relatively reliable results it is not clear the extent to which the question has been validated beyond this.	No / unlikely	N/A (outcome misclassification / measurement error is unlikely)	Since the outcome is mortality there is less concern about potential bias.	No / unlikely		Prior knowledge (without DAG)	No / unlikely	None noted
9545	9917	7229				Yes. I am sufficiently equipped to give an unbiased, fair, and thorough review of the assigned scientific and media articles, as outlined above.		Centre for Health Services Studies, University of Kent; One of the authors was involved in a campaign (in the UK) to prevent the fluoridation of drinking water supplies.	Academic	Are fluoride levels of drinking water associated with hypothyroidism prevalence in England?	Fluoride	Hypothyroidism	Hypothyroidism is 1.4 times higher in areas with maximum fluoride of > 0.3 and â‰¤0.7 mg/L and 1.6 times higher in areas with maximum fluoride in excess of 0.7 mg/L, than it is for practices in areas with maximum fluoride â‰¤0.3 mg/L.					Observational cross-sectional	7935 (practices)	Anyone living in England drinking fluoridated water	Practices in England with a code in QOF 2012/2013 were included if they had a list size >900 which was < 20% different to the number of patients registered on the GP Payments System as of April 2013 and if a practice level IMD score was available. Also GP practices were included if they could be mapped to a water supply zone and if fluoride levels in drinking water were available.	Maybe / plausible	The composition of the population sample could influence the magnitude of the results because age and sex and iodine intake are are key factors affecting hypothyroidism.	No	No / unlikely			N/A	N/A	N/A		>50%	N/A	N/A		No	Maybe / plausible	Maybe / plausible	Yes / very likely	The study assumes that the only source of fluoride in the diet is from water but people may have additional intake through dental products, food, and drink which could lead to exposure measurement error.	Maybe / plausible	Maybe / plausible	This study only measured clinically detected hypothyroidism but there is likely sub-clinical and undiagnosed hypothyroidism as well which is not measured in this study. The article states that other factors like iodine intake need to be considered, so presumably outcome measurement error could occur if iodine intake is low and fluoride intake is high. This would result in further negative effects…	No / unlikely		Prior knowledge (without DAG)	Yes / very likely	1) Fluoride level for general practice code may not match 2) Does not account for fluoride intake from other sources (food, drink, dental products)	1) Iodine consumption (deficient) -- potential for positive bias 2) Drinking water consumption levels (higher levels) -- potential for positive bias 3) Education (higher) -- potential for positive bias (if request more testing) 4) Socioeconomic status (higher) -- increased access to health care
9545	4167	6935				Yes. I am sufficiently equipped to give an unbiased, fair, and thorough review of the assigned scientific and media articles, as outlined above.		Department of Clinical Epidemiology, Leiden University Medical Centre; Department of Orthopaedic Surgery, Leiden University Medical Centre; Department of Vascular Medicine, Academic Medical Centre, Amsterdam, Netherlands; Einthoven Laboratory for Experimental Vascular Medicine, Leiden University Medical Centre, Leiden, Netherlands	Academic	To assess whether acute fear can curdle blood	Fear (induced by horror movies)	Markers of coagulation activity: blood coagulant factor VIII, D-dimer, thrombin-antithrombin complexes, and prothrombin fragments 1+2. Secondary outcome measure was self reported fear using a visual analogue scale.						Crossover trial	24	Healthy volunteers aged <=30 years (excluded people taking prescription drugs, pregnant women, people using hormonal contraceptives, history of thrombosis, or those who had surgery or were immobilised with a cast in the past two months).	Recruited from among students, alumni, and employees of Leiden University Medical Center.	Maybe / plausible	Small sample of healthy, young adults = not representative. Also, sex/age breakdown is not provided.	No	Can't be determined			10-30%	Complete case analysis	N/A		0% (none)	N/A	Complete case analysis	Required sample size was 23 but included an extra person in case someone dropped out of study. Ended up with 21 participants due to health issues of three.	No	No / unlikely	N/A (randomly assigned / measurement error and/or misclassification is unlikely)	N/A (exposure is not reasonably changeable)	Some people may find the scary movie more frightening than others, i.e. the magnitude of fear induced varies by person. The visual analogue fear scale that was used was not validated. Movie groups determined by availability of participants but both groups watched both movies (just in reverse order).	Maybe / plausible	Can't be determined	Plausible outcome measurement error for the secondary outcome measure which used a visual analogue fear scale that was not validated. Less likely that there was measurement error with the primary outcome as it was based on blood draws.	Can't be determined		No covariates included	Can't be determined
1440	6358	6496				Yes. I am sufficiently equipped to give an unbiased, fair, and thorough review of the assigned scientific and media articles, as outlined above.		Lisa F Berkman (Harvard Center for Population and Development Studies, Cambridge, Massachusetts, USA; Departments of Social and Behavioral Sciences; Epidemiology; and Global Health and Population, Harvard T.H. Chan School of Public Health, Boston, Massachusetts, USA) Yuhui Zheng (School of Public Policy and Management, Tsinghua University, Beijing, China) M Maria Glymour (Department of Social and…	Academic	How does the association between single motherhood and poor health vary between countries?	Single motherhood, ie caring for children uner age 18 while not married	Health later in life, measured by activities of daily living and general self reported health	Risk ratios for any limitations in activities of daily living (ADL) and fair/poor (vs good/very good/excellent) self reported health (SRH) were reported for 6 countries/regions: A Limited ADL: USA: RR 1.27, 95% CI 1.14-1.40 England: RR 1.51, 95% CI 1.29-1.77 Scandinavia: RR 1.50, 95% CI 1.10-2.05 Western Europe: RR 1.09, 95% CI 0.80-1.47 Southern Europe: RR 1.13, 95% CI 0.80-1.60 Eastern Europe: …					cohort, but retrospective I think (asks about past exposures/covariates and about current outcomes)	25125	Women who are at risk of becoming single mothers (ie of childbearing age or who already have children)	Data from 3 cohorts, with comparable/harmonized questions across. Each cohort had data collected every 2 years (max of 2 obs per person) and is a nationally-representative sample of adults ages 50+. Data used in this analysis collected between 2004 and 2006.	Maybe / plausible	Response rates are a bit low in some countries/years (ranging from 91.4 to 46%) so selection among who responded to the survey may impede generalizability.	Yes	No / unlikely							Can't be determined	Can't be determined	N/A	Authors discuss rates of survey non-response but do not show missingness for particular variables, which surely exists in the dataset. In most cases I would assume that they dropped incomplete observations, which leads to bias (direction not known) if data are MNAR.	No	Maybe / plausible	Maybe / plausible	Yes / very likely	The authors explicitly try to assess this problem: First, that counting only unmarried women as single mothers ignores long-term stable non-marital partnerships which are more or less common in different countries (higher in norther Europe than southern Europe for example.) They also do subgroup analyses to compare women who are single mothers through death of a spouse vs. divorce, with the hypot…	No / unlikely		The survey instruments used are well validated and shown to predict real health outcomes, so for self-report these seem to be fairly reliable.	No / unlikely		Can't be determined	Yes / very likely	None. (The authors discuss several factors that may modify the association but it is not clear that they are independently associated to the exposure, so omitting them may not cause a bias.)	Two main problems with this paper, OVB and including controls that are actually pathways: Important omitted variables: 1. Social safety net, subsidized child care, etc: This may lead to more single motherhood because women would not be as likely to stay in bad marriages due to financial reasons, and would also lead to better health outcomes because of reduced stress etc. + corr and + corr = posit…
5474	3520	8325				Yes. I am sufficiently equipped to give an unbiased, fair, and thorough review of the assigned scientific and media articles, as outlined above.		Julie M. Stamm, 1â€“3 Inga K. Koerte,3,4 Marc Muehlmann,3,4 Ofer Pasternak,3,15 Alexandra P. Bourlas, 1,5 Christine M. Baugh, 1,6 Michelle Y. Giwerc,3 Anni Zhu,3 Michael J. Coleman,3 Sylvain Bouix,3 Nathan G. Fritts, 1 Brett M. Martin,7 Christine Chaisson, 1,5,7,8 Michael D. McClean,9 Alexander P. Lin,3,10 Robert C. Cantu, 1,11â€“13 Yorghos Tripodis, 1,5,8 Robert A. Stern, 1,2,5,11,14,* and Marth…	Academic;Government agency;Charitable foundation;Health care service provision	What is the relationship between age of first exposure (AFE) to RHI through tackle football and later-life corpus callosum (CC) microstructure	age of first exposure (AFE) to epetitive head impacts RHI (before age 12 or at age 12 or older)	later-life corpus callosum (CC) microstructure: fractional anisotropy (FA), trace, axial diffusivity, and radial diffusivity	See Table 2. Adjusted difference, SE, and p value reported for 4 components of CC in five regions.					Observational cross-sectional	40	Children <12 years of age playing sports that may lead to repetitive head impacts (RHI)	Inclusion criteria for former NFL players in DETECT are: male; age 40â€“69; a minimum of 12 total years of organized football participation; and two years of play in the NFL. Additionally, participants must report a worsening of cognitive, behavioral, and mood symptoms for at least the last 6 months that is self-perceived, reported by others, or for which they have received treatment from a docto…	Yes / most likely	Yes, it is unlikely the NFL players CC microstructure changes associated with age at first exposure would be clinically similar to any child playing sports with RHI risk.	No	No / unlikely			N/A	N/A	N/A	Note that although there is age-matching for the analysis, this is not a case-control study.	0% (none)	N/A	N/A	None expected due to these issues.	No	Maybe / plausible	No / unlikely	No / unlikely	There are no details about how age at first exposure to tackle football was determined. I assume this is from participant recall. However, since these are NFL players, I assume age at first footbal is an important part of their 'resume' and is well established. No obvious risk of differential misclassificaiton.	No / unlikely	N/A (outcome misclassification / measurement error is unlikely)	I am not an expert in this type of nuero imaging, but no risk of measurement error is mentioned here.	No / unlikely		Prior knowledge (without DAG)	Can't be determined
0938	5238	3204				Yes. I am sufficiently equipped to give an unbiased, fair, and thorough review of the assigned scientific and media articles, as outlined above.		ational Institute of Diabetes and Digestive and Kidney Diseases; Clinical Center Nutrition Department, National Institutes of Health; Towson University; University of Alberta; Newcastle University	Academic;Government agency	Whether dietary fat restriction versus carbohydrate restriction lead to more body fat loss in people with obesity.	Dietary fat restriction and carbohydrate restriction	Body fat loss	Change in Body Fat due to Reduced Carbohydrate (RC) Diet -0.529 Â± 0.13 Change in Body Fat due to Reduced Fat Diet (RF) -0.588 Â± 0.14 p value (RC vs RF) 0.78 24-hr RQ (RC Diet) 0.0552 Â± 0.003 24-hr RQ (RF Diet) 0.00453 Â± 0.0031 p value (RC vs RF) <0.0001	Energy Expenditure	24-hr EE (kcal/day) (RC Diet) 97.7 Â± 23 p-val 0.0007 24-hr EE (kcal/day) (RF Diet) 49.6 Â± 24 p-val 0.058 p value (RC vs RF) 0.099	Body Weight	BW (RC Diet) -1.85 Â± 0.15 p-val <0.0001 BW (RF Diet) -1.3 Â± 0.16 p-val <0.0001 p value (RC vs RF) 0.022	Randomized controlled trial	19	Obese people	Sample was chosen from obese people, however it is not clearly defined as to how were they recruited - whether they were patients at any of the clinics etc.	Yes / most likely	Yes, the sample is obese people. The metabolic functioning maybe different than non-obese people. Secondly, WHO suggested different cutoff rates for defining obesity in Asian population as "they have different associations between BMI, percentage of body fat, and health risks than do European populations" DOI: http://dx.doi.org/10.1016/S0140-6736(03)15268-3	No	Yes / most likely	Food intake and exercise regime was strictly controlled - unlikely to happen in real world. The volunteers were observed when eating food and if they ate less, it was added back to next meal. Monitoring was in-patient, with strong hawthorne effects.		<10%	N/A	N/A		<10%	Can't be determined	Can't be determined;Other (describe in D4)	Authors "assumed" the value for missing data point. "The male subject was not compliant during the 24-hr urine collection procedure, so we assumed nitrogen balance for this subject when calculating macronutrient oxidation rates and energy expenditure."	Yes	N/A (randomly assigned)	N/A (randomly assigned / measurement error and/or misclassification is unlikely)	N/A (exposure is not reasonably changeable)		No / unlikely	No / unlikely		No / unlikely		Can't be determined	Yes / very likely		Education, Family history of obesity, pace of exercise (all subjects exercised for 60 minutes on treadmill, but the pace and incline was left for subjects to decide and was not measured or included in the study)
5474	6033	4325				Yes. I am sufficiently equipped to give an unbiased, fair, and thorough review of the assigned scientific and media articles, as outlined above.		Khurram Nasir, MD, MPH,*yzx Marcio S. Bittencourt, MD, MPH,k{# Michael J. Blaha, MD, MPH,z Ron Blankstein, MD,{ Arthur S. Agatson, MD,* Juan J. Rivera, MD, MHS,** Michael D. Miedema, MD, MPH,yy Christopher T. Sibley, MD,zz Leslee J. Shaw, PHD,xx Roger S. Blumenthal, MD,z Matthew J. Budoff, MD,kk Harlan M. Krumholz, MD, SM{{##*** From the *Center for Healthcare Advancement & Outcomes, Baptist Heal…	Academic;Government agency;Charitable foundation;Health care service provision	aimed to determine the implications of the absence of CAC in reclassifying ASCVD risk such that many participants currently eligible for statin therapy move to a category in which the guideline no longer recommends treatment.	coronary artery calcium (CAC)	atherosclerotic cardiovascular disease (ASCVD) and coronary heart disease events (CHD)	See Table 2 for risk of ASCVD and CHD outcomes, stratified by CAC score, within statin recommendation groups.					Observational prospective cohort	4,758 participants	American adults ages 45+	Participants were enrolled from July 2000 through September 2002 at 6 different field centers in the United States (Baltimore, Maryland; Chicago, Illinois; Forsyth County, North Carolina; Los Angeles, California; New York, New York; and St. Paul, Minnesota).	Maybe / plausible	People living in rural places seem under-represented.	No	No / unlikely			<10%	Survival analysis	N/A		<10%	Can't be determined	Complete case analysis	1.3% missing LDL, 0.4% missing risk factors	No	No / unlikely	N/A (randomly assigned / measurement error and/or misclassification is unlikely)	Can't be determined	All participants were scanned twice, with mean CAC (Agatston) score used for all analyses -- method seems robust to measurement error	Maybe / plausible	No / unlikely	"MESA was successful in obtaining medical records for approximately 98% of reported hospitalized CHD and CVD events and information on 95% of reported outpatient cardiovascular diagnostic encounters. Follow-up telephone interviews were completed in 92% of living participants."	No / unlikely		Can't be determined	Maybe / plausible	Diet may be a confounder
0938	7943	4939				Yes. I am sufficiently equipped to give an unbiased, fair, and thorough review of the assigned scientific and media articles, as outlined above.		Division of Applied Health Sciences, University of Aberdeen, Aberdeen, UK; Diabetes Research Unit, NHS Grampian, Aberdeen; ommyâ€™s Centre for Maternal and Fetal Health, University of Edinburgh, Edinburgh, UK.	Academic;Health care service provision	SQ1: Relationship between planned cesarean delivery and risk of asthma requiring hospital admission; SQ2 : Relationship between planned cesarean delivery and chronic conditions (salbutamol inhaler prescription at age 5 years, obesity at age 5 years, inflammatory bowel disease, type 1 diabetes, cancer) and death	Offspring born by planned cesarean delivery in a first pregnancy	Primary outcome: Asthma requiring hospital admission	Planned Caesarean vs Unplanned Caesarean : (3.73% vs 3.51%; difference, 0.23% [95% CI, 0.13% to 0.32%]; adjusted HR, 1.00 [95% CI, 0.90 to 1.12]). Planned Caesarean vs Vaginal Delivery: (3.73% vs 3.41%; difference, 0.32% [95% CI, 0.21% to 0.42%] adjusted HR, 1.22 [95% CI, 1.11 to 1.34]).	Secondary outcomes: salbutamol inhaler prescription at age 5 years, obesity at age 5 years, inflammatory bowel disease, type 1 diabetes, cancer, and death	Planned Caesarean vs Unplanned Caesarean: ------------------------------------------------------------------------ Type 1 Diabetes (0.66% vs 0.44%; difference, 0.22% [95% CI, 0.13% to 0.31%]; adjusted HR, 1.35 [95% CI, 1.05 to 1.75]); Salbutamol inhaler prescription at age 5 years (10.34% vs 10.19%; difference, 0.15% [95% CI, 0.01% to 0.29%]), adjusted HR, 1.01 [95% CI, 0.90 to 1.15]); Obesity at…			Retrospective Cohort	321 287 offsprings	Women of childbearing age; pregnant women	Identified all term (â‰¥37 completed weeks of gestation) singleton live births in first-time mothers between January 1, 1993, and December 31, 2007, in Scotland, United Kingdom.	Yes / most likely	Single country study	No	No / unlikely			N/A	N/A	N/A		31-50%	Missing at random (MAR, missing data is a simple random sample of full data within strata of observed data missing data can be predicted by observed data)	Multiple imputation	Missing data: maternal smoking (11.0%), breastfeeding (37.5%), and maternal BMI (49.9%)	No	Yes / very likely	No / unlikely	Yes / very likely		Yes / very likely	Yes / very likely	Systematic bias from knowledge of mode of birth to influence surveillance of offspring health			Prior knowledge (without DAG);Other (describe in G4)	Yes / very likely	Maternal education: Higher education could lower the propensity for planned caesaerean, could lower the propensity for maternal smoking during pregnancy, and could increase surveillance thereby potentially reducing adverse health outcomes. Mother's ethnicity: Although conducted in Scotland, ethnic differences have been noted for preferences in delivery method and risk of developing Asthma and Dia…	Parental Asthma: Could increase the incidence of Asthma in children Parental History of Type 1 Diabetes: Could increase the risk of Type 1 Diabetes in children Gestational Diabetes: GDB increases the risk of large baby which in turn affects decision for vaginal / caesarean delivery. Mother's exposure to allergens (time spent outdoors, occupation): could increase risk of asthma. Environmental poll…
5482	1969	6000				Yes. I am sufficiently equipped to give an unbiased, fair, and thorough review of the assigned scientific and media articles, as outlined above.		1Center for Cohort Studies, Total Healthcare Screening Center, Kangbuk Samsung Hospital, Sungkyunkwan University, School of Medicine, Seoul, Republic of Korea 2Department of Occupational and Environmental Medicine, Kangbuk Samsung Hospital, Sungkyunkwan University, School of Medicine, Seoul, Republic of Korea 3Department of Clinical Research Design and Evaluation, SAIHST, Sungkyunkwan University,…	Academic;Health care service provision	To investigate the association between regular coffee consumption and the prevalence of coronary artery calcium (CAC) in a large sample of young and middle-aged asymptomatic men and women.	Coffee consumption	Coronary artery calcium (CAC)	The multivariate-adjusted CAC score ratios (95% CIs) comparing coffee drinkers of <1, 1â€“<3, 3â€“<5, and â‰¥5 cups/day to non-coffee drinkers were 0.77 (0.49 to 1.19), 0.66 (0.43 to 1.02), 0.59 (0.38 to 0.93), and 0.81 (0.46 to 1.43), respectively (p for quadratic trend=0.02)					Observational cross-sectional	25138	Adult men and women	The population for this cross-sectional analysis included all participants from the Kangbuk Samsung Health Study cohort study (n=30 485) who completed a food frequency questionnaire (FFQ) and who underwent a comprehensive health screening examination including cardiac CT for CAC scoring between March 2011 and April 2013.	Maybe / plausible	Sample was taken from a cohort study of Korean men and women conducted at the Kangbuk Samsung Hospital Total Healthcare Centers in South Korea (no description on how participation in this cohort study was determined). Limited to one country; 2 cities (Seoul and Suwon).	Yes	Maybe / plausible	Self-reported questionnaires for coffee consumption; did not differentiate between caffeinated and decaffeinated coffee.		N/A	N/A	N/A		10-30%	Can't be determined	Complete case analysis		No	Maybe / plausible	Maybe / plausible	No / unlikely		No / unlikely	N/A (outcome misclassification / measurement error is unlikely)		Can't be determined		Prior knowledge (without DAG);"Kitchen sink" (include all potentially relevant/measured variables)	Maybe / plausible		Type of coffee (e.g. with milk, black, latte, etc.). Drinking >5 lattes is likely to be different from >5 cups of black coffee. Consumption of milk might also affect CAC. Decaffeinated vs caffeinated coffee.
5482	6875	6214				Yes. I am sufficiently equipped to give an unbiased, fair, and thorough review of the assigned scientific and media articles, as outlined above.		1Center for Cohort Studies, Total Healthcare Screening Center, Kangbuk Samsung Hospital, Sungkyunkwan University, School of Medicine, Seoul, Republic of Korea 2Department of Occupational and Environmental Medicine, Kangbuk Samsung Hospital, Sungkyunkwan University, School of Medicine, Seoul, Republic of Korea 3Department of Clinical Research Design and Evaluation, SAIHST, Sungkyunkwan University,…	Academic;Health care service provision	The aim of this study was to assess the independent prognostic importance of grip strength measurement in socioculturally and economically diverse countries	Grip strength	We assessed time to all-cause mortality, cardiovascular mortality (defi ned as death due to myocardial infarction, stroke, heart failure, other cardiovascular cause, or sudden unexpected death), non-cardiovascular mortality, myocardial infarction, stroke, incident diabetes, pneumonia, hospital admission for pneumonia or COPD, hospital admission for any respiratory disease (including COPD, asthma,…	Grip strength was inversely associated with all-cause mortality (hazard ratio per 5 kg reduction in grip strength 1Â·16, 95% CI 1Â·13â€“1Â·20; p<0Â·0001), cardiovascular mortality (1Â·17, 1Â·11â€“1Â·24; p<0Â·0001), non-cardiovascular mortality (1Â·17, 1Â·12â€“1Â·21; p<0Â·0001), myocardial infarction (1Â·07, 1Â·02â€“1Â·11; p=0Â·002), and stroke (1Â·09, 1Â·05â€“1Â·15; p<0Â·0001).					Observational prospective cohort	139691	Adult men and women	[Not clearly defined - refers to another paper for more details] "The design of the PURE study has been described previously...Within participating communities, our goal was to enroll an unbiased sample of households. Households were eligible if at least one member was aged 35â€“70 years and if household members intended to stay at that address for another 4 years."	Maybe / plausible	Not clear how the communities were selected. If communities were not randomly selected and the selection was based on certain criteria (e.g. availability of basic infrastructure/hospitals etc), the results are likely to be biased. In addition, households that intend to stay at the same address for another 4 years are likely to be systematically different (e.g. wealthier).	Yes	No / unlikely			<10%	Complete case analysis	N/A		Can't be determined	Can't be determined	Other (describe in D4)	"Where values were missing for one hand but were present for the other (38974 missing dominant hand values and 929 missing non-dominant hand values), we estimated grip strength values for the missing hand using the coefficient and constant from the linear regression of non-dominant and dominant hand-grip strength."	No	No / unlikely	N/A (randomly assigned / measurement error and/or misclassification is unlikely)	Maybe / plausible	It's plausible that specific physical exercises to improve grip strength could also improve overall health status.	Maybe / plausible	Can't be determined	Not clear how incidence of CVDs, other diseases was measured. If they only relied on self-reported data and/or medical records, not all individuals might be diagnosed/aware (especially those of lower socio-economic status). Detection of cancer, particularly, is likely low in some of the countries. It's not clear which factors influence grip strength, so it's difficult to state the direction of th…	Maybe / plausible	Self-reported cardiovascular risk factors, comorbid disorders, tobacco/alcohol consumption. Individuals likely to underreport these factors. These factors might influence grip strength and outcomes. Results might be biased upwards.	"Kitchen sink" (include all potentially relevant/measured variables)	Maybe / plausible
5578	1624	1474				Yes. I am sufficiently equipped to give an unbiased, fair, and thorough review of the assigned scientific and media articles, as outlined above.		CREAL, UPF, CIBERESP, Norwegian Institute of Public Health, CSIC-IDEA, UC-Berkeley, UCLA, IMIM	Academic;Government agency;Consulting or contract research organization;Health care service provision	This study aimed to assess the association between exposure to green space and measures of cognitive development in primary schoolchildren in Barcelona, Spain.	Exposure to green space (outdoor surrounding greenness at home and school and during commuting)	12-month change in developmental trajectory of working memory, superior working memory, and inattentiveness in primary school children	Working memory (2-back number stimuli): 9.8 (5.0, 15.0); Superior working memory (3-back number stimuli): 6.7 (2.8, 11.0); Inattentiveness (HRT-SE): âˆ’3.9 (âˆ’7.4, âˆ’0.4)					Observational prospective cohort	2,593 schoolchildren in the second to fourth grades (7â€“10 y) of 36 primary schools in Barcelona, Spain	Primary schoolchildren	Schoolchildren in the second to fourth grades (7â€“10 y) were sampled from 36 primary schools in Barcelona, Spain	Maybe / plausible	While the authors control for several SES and place of residence factors, the sample is exclusively comprised of urban schoolchildren from higher socioeconomic backgrounds in a city that is has a more "green-friendly" climate and environment than other cities with similar populations.	Yes	Maybe / plausible	Relatively rapid assessment of child cognitive development over a short period of time (4 visits over 12 months) - possibly subject to observation effects.		<10%	N/A	N/A		<10%	Can't be determined	Can't be determined	Missing data does not seem to be a problem - based on Appendix table S1, the numbers on the covariates are quite small and are unlikely to impact the analysis.	No	Maybe / plausible	Maybe / plausible	Maybe / plausible	The authors control for a lot of potential confounders; however, there are likely to be many ways in which schools and areas that are greener, and the people who choose to go to these schools and areas, are different from those schools and areas that are not. The direction of the bias is likely to be positive, and we are likely overestimating the true effect size.	Maybe / plausible	No / unlikely		Maybe / plausible	Possible measurement error of the main exposure of interest (hard to define what "exposure to green spaces" actually means), although the authors do conduct sensitivity analyses (include buffer zones etc.), and the results are robust to these analyses.	Prior knowledge (without DAG);"Kitchen sink" (include all potentially relevant/measured variables)	Yes / very likely	1. Parental mental health status, likely to positively bias the results.	1. Investments in child health and schooling (positive) 2. Investments in infrastructure, roads, and transport (positive) 3. Access to schools (time, distance, mode of transport) (positive / negative)
5578	6358	6496				No. I choose to recuse myself from reviewing this study.	I know the authors.
5578	3225	7938				Yes. I am sufficiently equipped to give an unbiased, fair, and thorough review of the assigned scientific and media articles, as outlined above.		Alliant International University, University of Cincinnati	Academic	To investigate the effectiveness of a mindfulness meditation intervention (mindfulness meditation vs. hatha yoga vs. waitlist control group) on working memory capacity (WMC) in adolescents	Assignment to 1) mindfulness meditation, 2) hatha yoga, or 3) waitlist control condition	Working memory capacity (WMC), Perceived stress (Perceived Stress Scale), Anxiety (Screen for Childhood Anxiety Related Emotional Disorders)	F(1,50) = - 15.71, p < .001, eta^2 = .24 for WMC	To investigate the effectiveness of a mindfulness meditation intervention (mindfulness meditation vs. hatha yoga vs. waitlist control group) on levels of stress and anxiety	F(2,143) = .01; p = .99, eta^2 = .00 = Perceived Stress F(2,159) = .18; p = .84, eta^2 = .00 = Anxiety			Randomized controlled trial	198 adolescents aged 12-15	Young adolescents, aged 12-15	Sample was selected from a large public junior high school in southern California between March 2013 and July 2013, predominately from low-income minority households.	Yes / most likely	The school consisted of students who were predominately from low-income minority households. About 80 percent of students were eligible for a free or reduced lunch. Inclusion criteria were (1) current school enrollment, (2) current age between 12 and 17 years, (3) English speaking, and (4) ability to attend weekly study sessions.	No	Maybe / plausible	Involved recording of activities and daily home practice in logs (observation and reinforcement effects). Each component was also administered in a different section of the school (mindfulness in library, yoga in gym), which may have an effect.		<10%	Other (describe in D4)	No / unlikely		<10%	Missing at random (MAR, missing data is a simple random sample of full data within strata of observed data missing data can be predicted by observed data)	Multiple imputation;Other (describe in D4)	ATTRITION: No significant differences were found between those who dropped out after completing baseline measures, those who attended fewer than six sessions, and those who completed six or more sessions. MISSING DATA: Less than 5% of cases were missing data on the SCARED. Missing data were examined using listwise deletion methods to determine if data were missing at random (MAR) or not missing a…	Yes	N/A (randomly assigned)	N/A (randomly assigned / measurement error and/or misclassification is unlikely)	N/A (exposure is not reasonably changeable)		No / unlikely	No / unlikely	Using standard measures / scales for anxiety, depression, stress	No / unlikely		Prior knowledge (without DAG);Can't be determined	No / unlikely
5578	6900	6450				Yes. I am sufficiently equipped to give an unbiased, fair, and thorough review of the assigned scientific and media articles, as outlined above.		UC Merced, Penn State University	Academic	To examine the momentary relationships between leisure and health (stress levels, heart rate) and well-being (mood, interest/boredom)	Exposure to leisure (defined as engagement in socializing, relaxing, leisure) or sports, exercise, recreation)	Mood (happiness, sadness), subjective level of stress, stress measured by cortisol, heart rate	More happiness: b=.38, SE=.06, p<.001 Less sadness: b=âˆ’.09, SE=.06, p=.091 More interest: b=.20, SE=.08, p=.011 Less stress (stressed: b=âˆ’.40, SE=.08, p<.001; PSS: b=âˆ’.06, SE=.03, p=.046) Lower heart rate: b= âˆ’2.85, SE=1.26, p=.023 But not related to cortisol: b=âˆ’.01, SE=.02, p=.617					Observational prospective cohort	115 participants recruited from the greater metropolitan area of a mid-sized city in the Northeast US were eligible to participate if they were (1) over the age of 18, (2) currently employed Monday through Friday with regular working hours between 6:00 am and 7:00 pm, (3) not employed on weekends, (4) able to come into the research laboratory on a Wednesday evening and the following Monday, (5) f…	Adults	Participants (n=115) recruited from the greater metropolitan area of a mid-sized city in the Northeast US were eligible to participate if they were (1) over the age of 18, (2) currently employed Monday through Friday with regular working hours between 6:00 am and 7:00 pm, (3) not employed on weekends, (4) able to come into the research laboratory on a Wednesday evening and the following Monday, (…	Yes / most likely	Participants in the sample were all employed and skewed predominantly female, white, and with (at least) some college education, which reduces the generalizability of findings	No	Yes / most likely	High frequency data collection in which participants are under frequent observation and are required to report outcomes 6 times a day over the 3 day study period.		N/A	N/A	N/A		10-30%	Can't be determined	Can't be determined	Authors mentioned that multilevel models are robust to missing data, which is not really true (they are actually only robust to a certain type of missingness). Furthermore, they never actually specified how much data across variables our outcomes were missing. A back of the envelope calculation suggests that at least 17 percent of data on at least one variable are missing, 1,733 observed assessme…	No	Yes / very likely	Yes / very likely	Maybe / plausible	There is likely to be severe measurement error in the exposure variable, leisure. The relatively vague and ad-hoc definition for leisure leaves into question the type(s) of activities people were engaged in - there is no clear understanding of what is meant when someone is engaged in "leisure" (sleeping? exercise? TV? just non-labor?). All of these (non-)activities are likely to be associated wit…	Yes / very likely	Maybe / plausible	For objective measures of health, this is unlikely, but it may be that those who are engaged in leisure more may be more / less likely to report subjective measures of well-being consistently, particularly over such a short reporting period (I am thinking of anchoring effects or relative dependency in responses to scales that are generated from a single question).	No / unlikely		Prior knowledge (without DAG);"Kitchen sink" (include all potentially relevant/measured variables)	Yes / very likely	The study does not assess the length of time in which the person is engaged in the (non-) leisure activity. Since these exposures are likely to be time-dependent with relation to the outcomes (e.g. cortisol reflects an accumulated level of stress, and leisure itself is time-dependent), the authors are likely to confound the effect of leisure (likely overestimating the effect of leisure). There ar…	The authors covered the broad spectrum of time-varying confounders that could affect their results.
0117	1624	1474				Yes. I am sufficiently equipped to give an unbiased, fair, and thorough review of the assigned scientific and media articles, as outlined above.		No conflicts of interest declared. Institutions are: Centre for Research in Environmental Epidemiology (CREAL); Experimental and Health Sciences, Pompeu Fabra University; Ciber on Epidemiology and Public Health (CIBERESP); Department of Genes and Environment, Division of Epidemiology, Norwegian Institute of Public Health; Department of Geosciences, Institute of Environmental Assessment and Water …	Academic;Research agencies (unclear if consulting or contract company or government based)	What is the association between exposure to green space and measures of cognitive development (opearationalized as working memory, superior working memory, and inattentiveness) in primary school children?	green space	cognitive development	total surrounding greeness index with working memory: 9.8 (5.0, 15.0) total surrounding greeness index with superior working memory: 6.7 (2.8, 11.0) total surrounding greeness index with inattentiveness: -3.9 (-7.4, -0.4)	There is a second question on mediation by air pollution but not including here since it is not a simple X on Y question				Observational prospective cohort	2593	primary school aged children without special needs attending school in urban areas	7-10 year old children attending 36 schools (selected for maximum variation in N02 levels) in Barcelona, Spain	Maybe / plausible	May not be appropriate to genearlize to primary school aged children who are younger (e.g. 5 years) or to urban areas in countries where there are major competing risks for poor cognitive development (e.g. high incidence of malaria, HIV infection, etc). Socioeconomic status of the schools and children could also be a concern but the authors do make attempts to control for this at the individual a…	No	Maybe / plausible	Cognitive tests used are intended to assess underlying cognitive development as a whole, but the extent to which for instance a simple number recall test actually approximates general working memory in everyday life is debatable.		10-30%	Other (describe in D4)	N/A		Can't be determined	Can't be determined	Other (describe in D4)	Very little info is given on missing data- exposure likely not missing much/any but no information on covariates, and because of this can't tell direction of bias or if it is MNAR, MCAR, or MAR (but best guess would be MAR though not clear which variables were collected to know this). For outcome, 12% no 3 month data, 6.5% no 6 month data, 9.5% no 9 month data, 11% no 12 month data (this is why I…	No	Maybe / plausible	Maybe / plausible	Maybe / plausible	There is likely measurement error in determining amount of green space exposure since the authors had to assume routes children take to school for instance, but this would be unlikely to be related to child cognitive development. There is a possibility that schools that are more likely and able to invest in creating green space are also schools of better quality that produce children with better …	No / unlikely	N/A (outcome misclassification / measurement error is unlikely)		Maybe / plausible	Used Urban Vulnerability Index by census tract to measure neighborhood SES, but the degree to which census tracts are the appropriate or best way to characterize area level SES is questionable and without knowing that it's unclear if or how misclassification of area SES would bias the association. In controlling for SES, the authors are attempting to control for many different conditions that may…	Can't be determined	Yes / very likely	parental mental health	The authors control for socioeconomic status, but exposure to lead based toxins may be partly controlled for by this but not fully. More urban areas may be less green and may be older developments where lead is more common (would be true of other environmental contaminants potentially as well) Lead exposure would bias away from the null of no association between green space and cognitive developm…
0117	6033	4325				Yes. I am sufficiently equipped to give an unbiased, fair, and thorough review of the assigned scientific and media articles, as outlined above.		Baptist Health South Florida (Center for Healthcare Advancement & Outcomes and the Miami Cardiac and Vascular Institute); The Johns Hopkins Ciccarone Center for the Prevention of Heart Disease; Robert Stempel College of Public Health and Department of Medicine (Department of Epidemiology), Florida International University (Herbert Wertheim College of Medicine); University of Sao Paulo, University…	Academic;Charitable foundation;Health care service provision	Stated by the authors as: "This study evaluated the implications of the absence of coronary artery calcium (CAC) in reclassifying patients from a risk stratum in which statins are recommended to one in which they are not." In other words, how does coronary artery calcium (CAC) score modify relationship between ACC/AHA statin recommendation category (based on LDL-C, diabetes, and 10-year CVD risk …	combination of statin use recommendation and coronary artery calcium (CAC) score	atherosclerotic cardiovascular disease (ASCVD)	Of those who would be recommended statins according to guidelines, 41% had CAC=0 and had 5.2 CVD events/1,000 person-years. Of those who would be told to consider statin use according to guidelines, 57% had a CAC=0, with a CVD event rate of 1.5 CVD events/1,000 person-years. Of those recommended or considered for statins according to guidelines, 44% had CAC=0 at baseline with a CVD event rate of …					Observational prospective cohort	4758	Adults aged 45 to 75 living in the US	The MESA (Multi-Ethnic Study of Atherosclerosis) is a longitudinal study of 6,814 men and women 45 to 84 years of age without clinical atherosclerotic cardiovascular disease (ASCVD) risk at enrollment, who enrolled from 2000-2002 in Baltimore, Chicago, North Carolina, LA, NYC, and St. Paul.	Maybe / plausible	Participants choosing to enroll in the study may be more health conscious than the general public and thus may have lower underlying rate of cardiovascular events. Rural areas may be relatively underrepresented. Says participants identified themselves as white, black, Hispanic or Chinese, which suggests that other Asian-American groups may not be represented.	No	No / unlikely			<10%	Survival analysis	N/A		<10%	Can't be determined	Complete case analysis	There is unlikely to be any significant bias given that less than 2% of participants were missing data and there was little potential for emigrative selection bias.	No	No / unlikely	N/A (randomly assigned / measurement error and/or misclassification is unlikely)	Maybe / plausible	Participants were told if their CAC score was 0, below average, average, or above average. Those who had high CAC scores may have attempted to improve health through diet, physical activity, etc, which would have reduced risk of CVD. This would make high CAC potentially look more protective, and bias toward the null of no association between CAC and CVD (underestimate of effect, negative bias).	No / unlikely	N/A (outcome misclassification / measurement error is unlikely)		No / unlikely		Can't be determined	Maybe / plausible	The authors do not note any missing variables but do mention that people were told information about their CAC score and this may have led to lifestyle changes (as discussed in the exposure section).	Diet, exercise and comoribid conditions (such as thyroid disease) could be related to CAC and CVD events such that people with healthy diets, good exercise habits, and no comorbidites are less likely to have CAC and experience CVD. Since this analysis is looking at those with little or no CAC and risk of CVC, this could be a bias away from the null of no association and a negative bias (lack of C…
0122	8371	1082				Yes. I am sufficiently equipped to give an unbiased, fair, and thorough review of the assigned scientific and media articles, as outlined above.		Division of Woman and Baby, Department of Obstetrics, and Julius Center for Health Sciences and Primary Care, University Medical Center Utrecht, Utrecht, The Netherlands; Academic Unit of Human Development and Health, Princess Anne Hospital, University of Southampton, Southampton, United Kingdom; Center for Nutrition, Prevention and Health Services, National Institute for Public Health and the En…	Academic;Government agency	The impact of a history of hypertensive disorder of pregnancy (HDP) or gestational diabetes mellitus (GDM) on the risk and age of onset of hypertension, type 2 diabetes mellitus (T2D), and cardiovascular disease (CVD) later in life.	hypertensive disorder of pregnancy	risk and age of onset of hypertension, type 2 diabetes mellitus (T2D), and cardiovascular disease (CVD) later in life.	Age of onset later in life for hypertension during pregnancy: - Cardiovascular disease Not reported - Diabetes -1.2 years (CI not specified beyond â€œnot significantâ€) - Hypertension -7.7 years (6.9-8.5) Hazard or odds ratio for hypertension during pregnancy - Cardiovascular disease 1.09 (1.00-1.20) - Diabetes 1.11 (0.97-1.28) - Hypertension 2.12 (1.98-2.28)	gestational diabetes mellitus	Age of onset later in life for gestational diabetes: - Cardiovascular disease Not reported - Diabetes -7.7 (5.8-9.6) - Hypertension âˆ’5.2 (CI not reported, but significance is implied) Hazard or odds ratio for gestational diabetes: - Cardiovascular disease 1.04 (0.78-1.38) - Diabetes 3.68 (2.77-4.90) - Hypertension 0.83 (0.66-1.05)			Observational prospective cohort	22265	Women who had one child	Two lists were merged: a random sample of women 20 to 66 years old living in one of 3 dutch cities, and a list of beneficiaries of a breast cancer screening program of 49 to 70 years old in one of the 3 cities. The list was screened to only keep women who gave at least a living birth, and without a history of CVD or T2D before the first pregnancy.	Maybe / plausible	Food is culturally specific and influences the outcomes. The BMI is lower than that expected of the target population. Information about the sampling methodology and the representativity of the population is missing. A high number of women reported high blood pressure (27.7% in one of their pregnancy) compared to the stated population average (~=10% of pregnancies)	No	Maybe / plausible	There could be recall bias for the exposure. Missing outcomes is interpreted as absence of event (null = 0) for CVD and T2D obtained by probabilistic links to other databases and mail-in conformation to physicians and pharmacists, for which no matching success rate can be reported, and the mail response rate is not reported.		Can't be determined	N/A	N/A		10-30%	Can't be determined	Multiple imputation	For the imputation, the bias is inconsistent, and the authors calculate some of the indicators without the imputation to show it does not change the results in a meaningful way. For the loss to follow-up, there is no indication about what was done and no way to determine clearly the direction of the bias.	No	Yes / very likely	Can't be determined	Can't be determined	There could be recall bias in the exposure. The classification of outcomes is also somewhat an arbitrary cutoff and the measurement is subject to change from a day to another.	Yes / very likely	Maybe / plausible	The match between the databases may be incomplete and missing records in the administrative registers are automatically presumed to be an absence of outcome event.	Maybe / plausible	There could be recall bias or unknown chronic diseases	Can't be determined	Yes / very likely	The authors do not note any omitted confounders	Socio-economic factors, behavioral factors, family history. It is unclear how these factors would influence the relation between the exposure and the outcome, but they clearly are correlated with both other covariates and the outcomes of interest. Also, all physiological measures such as BMI, hypertension and glucose tests at the start of pregnancy are important factors.
0938	2988	0992	7974	7019		Yes. I am sufficiently equipped to give an unbiased, fair, and thorough review of the assigned scientific and media articles, as outlined above.		Harvard School of Public Health;Brigham and Womenâ€™s Hospital and Harvard Medical School;Fairbanks School of Public Health; Melvin and Bren Simon Cancer Center; CIBER of Epidemiology and Public Health; Saw Swee Hock School of Public Health and Yong Loo Lin School of Medicine	Academic;Health care service provision	whether consumption of coffee is associated with mortality	Caffeinated and decaffeinated coffee consumption	Total and cause specific mortality	Total coffee[1.0 or Less Cups per Day] 0.95 (0.91â€“0.99) Total coffee[1.1 -3 Cups per Day] 0.91 (0.88â€“0.95) Total coffee[3.1-5 Cups per Day] 0.93 (0.89â€“0.97) Total coffee[>5 Cups per Day] 1.02 (0.96â€“1.07) Too many results for cause-specific mortality to copy over					Observational prospective cohort	208501 persons. 4 690 072 personyears of follow-up	general population in the coffee drinking age (disclaimer: A study in Boston, MA reported 2 year olds drinking coffee and that should not be the study population)	Healthcare professionals (Nurses, male dentists, pharmacists, veterinarians, optometrists, osteopathic physician) from 11 states in the USA	Yes / most likely	the sample is entirely composed of healthcare professionals and is 95% white participants.	No	Yes / most likely	Healthcare professionals are more likely to accurately report their food intake, suffer different professional stresses than general population, are more likely to notice healthcare problems, may more likely to seek preventive and curative care which may alter cause specific mortality.	On generalization, the authors specifically addressed this concern and noted that their study results may not be applicable to a general population due to the composition of the sample.	Can't be determined	N/A	N/A		Can't be determined	Can't be determined	Other (describe in D4)	Authors do state that there was missing data, but dont specify the quantum. They excluded the participants with missing data on exposure and covariates.	No	Maybe / plausible	No / unlikely	Yes / very likely	E2A: Authors do note that it is possible that there is measurement error in exposure i.e coffee consumption but also note that coffee consumption is the best measured item on food recall questionnaires.	Yes / very likely	No / unlikely	Although authors tried their best to locate vital registration records, there is possibility of mis-reporting of cause of death.	Maybe / plausible	Healthcare professionals may systematically underreport smoking and over-report physical activity.	Can't be determined	Yes / very likely		Income (higher income is associated with longer life expectancy.it may be positively or negatively associated with coffee consumption so direction of bias cant be determined) length of working life, spousal health, parental age at death, number of children alive.
8567	4101	7559	9373			Yes. I am sufficiently equipped to give an unbiased, fair, and thorough review of the assigned scientific and media articles, as outlined above.		Yale School of Public Health, New Haven, CT (EL, FMS, STM); Division of Cancer Epidemiology and Genetics, National Cancer Institute, National Institutes of Health, Department of Health and Human Services, Rockville, MD (EL, NDF, BIG, RS); AARP (retired), Washington, D.C. (ARH); Yale Cancer Center, New Haven, CT (FMS, STM).	Academic;Government agency;AARP	The association between coffee consumption and malignant melanoma.	Coffee consumption	Malignant melanoma	The highest category of coffee intake was inversely associated with malignant melanoma (â‰¥4 cups/day: HRÂ =Â 0.80, 95% CIÂ =Â 0.68 to 0.93, PtrendÂ =Â .01). This association was statistically significant for caffeinated (â‰¥4 cups/day: HRÂ =Â 0.75, 95% CIÂ =Â 0.64 to 0.89, P value trendÂ =Â .01) but not for decaffeinated coffee (Pvalue trendÂ =Â .55)					Observational prospective cohort	447357	White, non-Hispanic adults, aged 50 and above	Members of the American Association of Retired Persons (AARP) living either in the states of CA, FL, LA, NJ, NC or PA, or in the metropolitan areas of either Atlanta, GA or Detroit, MI, who self-identified as white, who completed themselves the mail-in survey (I.e., proxy responders excluded), didn't have cancer prior to baseline (except non-melanoma skin cancer), who filled the information on co…	Yes / most likely	1. The main risk factor for skin melanoma is UVB exposure from the sun. The geographical areas/latitudes lead to different exposures (i.e., it is not a national sample). Living in less urban areas may lead to different exposures to UVB becaue of lifestyle. 2. The mechanism of the effect is speculated to be a protective effect against the UVB radiation. Skin color interacts with UVB risk factors. …	No	Maybe / plausible	Probabilistic linkages of survey respondents to state Cancer registries may be worse for those who have lower quality health care providers, leading to underreporting of cancer cases for those with a lower socio-economic status. A lot of individuals had a death certificate for (presumably unspecified) cancer and were excluded, that unspecified status could be also correlated with lower quality of…		Can't be determined	N/A	N/A		Can't be determined	Can't be determined	Other (describe in D4)	There are potential censorship issues. Retirees are of a median age of 62.5 years old and many presumably die before the end of the 11-12 years this study lasted; this censorship is differential by socio-economic status which is a crucial confounder, casting doubt on all the results. It should also be noted that a table mentions "weights", but no explanation what they are. There is a mention abou…	No	No / unlikely	N/A (randomly assigned / measurement error and/or misclassification is unlikely)	No / unlikely	There is no likely pattern of differential change in coffee consumption. There was also a calibration study using 24 hour dietary recalls.	Yes / very likely	Maybe / plausible	The outcome is obtained by matching the survey identifiers with those of state's cancer registries. The questionnaire itself does not contain questions about cancer. The quality of the registry can be different by socio-economic status (lack of reporting, lack of good healthcare, lower life expectancy with multiple cancers, etc.). All individuals are presumed cancer-free, even if they drop out of…	Maybe / plausible	UVB light is calculated according to the geographic coordinates of the respondent, which is not the actual uvb light received. That may lead to an overestimation of the effect if uvb exposure is correlated to socio-economic status as the authors suggest.	Prior knowledge (without DAG)	Yes / very likely	Nevi (unspecified) fair skin (unspecified) freckling light hair Family history of melanoma	Socioeconomic status Healthcare access Employment type (e.g., working outdoors)
1438	3494	6862				Yes. I am sufficiently equipped to give an unbiased, fair, and thorough review of the assigned scientific and media articles, as outlined above.		Department of Women's and Children's Health, Uppsala University, Uppsala, Sweden; The Habilitation Center, Hospital of Halland, Halmstad, Sweden; Department of Psychology, Lund University, Lund, Sweden; Department of Clinical Sciences, Unit for Pediatrics, Umea University, Umea, Sweden	Academic;Health care service provision	What is the effect of delayed cord clamping on the full-scale IQ of 4-year olds?	Delayed cord clamping (DCC)	Full scale IQ assessed by the WPPSI-III	Adjusted mean difference in score: 0.6 (95% CI, -1.8 to 2.9), p<0.65	What is the effect of delayed cord clamping on the development and behavior of 4-year olds?	ASQ personal-social (AMD, 2.8; 95%CI, 0.8-4.7) and fine-motor (AMD, 2.1; 95%CI, 0.2-4.0) domains and the Strengths and Difficulties Questionnaire prosocial subscale (AMD, 0.5; 95% CI, >0.0-0.9).			Randomized controlled trial	263	Full term infants with low risk pregnancies and uncomplicated deliveries in high-income countries	This study uses a subset of a group of women randomized to DCC or ECC between April 16, 2008, through May 21, 2010 at the Hospital of Halland who returned for a 4-year follow up visit. Recruitment information for the initial RCT and for the 4-year follow up visit the is not provided.	Yes / most likely	The included infants/children were born to healthy mothers who did not smoke, with uncomplicated pregnancies, and expected vaginal delivery. Also, this follow up study only included children whose mothers chose to attend a 4-year follow up visit, which is unlikely representative of the target population (evidence by high attrition).	Yes	Maybe / plausible	These children and mothers underwent monitoring from birth through 4 years, which likely included information about infant anemia/development/behavior not given to the general population.		31-50%	Complete case analysis	N/A		31-50%	Missing not at random (MNAR, missing data is stratified random sample of full data in stratum of unobserved data, or missing data cannot be predicted by observed data)	Complete case analysis	While families have 'reasons' to stop participating, because exposure was randomized (in expectation) the 'reasons' for LTFU are equally distributed between the exposed and unexposed children. Therefore, even if LTFU was associated with the outcome, it would be non-differential and we would expect it to bias towards the null.	Yes	N/A (randomly assigned)	N/A (randomly assigned / measurement error and/or misclassification is unlikely)	No / unlikely	The exposed and unexposed treatments were defined as cord cutting at <=10 seconds after delivery (early) and >= 180 seconds after delivery (delayed). It is plausible that the variation in timing within the group could impact the risk of the outcome. No justification for these time cutoffs were included.	No / unlikely	N/A (outcome misclassification / measurement error is unlikely)		No / unlikely		Prior knowledge (without DAG);P-value based model selection	No / unlikely	Because exposure was randomized, in expectation, there should be no confounding between the exposure and outcome.
5482	6133	2078	2360	0496		Yes. I am sufficiently equipped to give an unbiased, fair, and thorough review of the assigned scientific and media articles, as outlined above.		1Division of Epidemiology, Human Genetics and Environmental Sciences, University of Texas- HoustonSchool of Public Health, Houston, TX, United States of America,2Division of Urology, University of Texas-Houston Medical School, Houston, TX, United States of America,3Department of Hygiene andEpidemiology, University of Ioannina School of Medicine, Ioannina, Greece,4Department of Epidemiology,Univer…	Academic	the association of caffeine intake and caffeinated beverages with erectile dysfunction (ED)	caffeine intake (mg/day)	erectile dysfunction (ED)	We found that men in the 3rd(85-170 mg/day) and 4th(171-303 mg/day) quintiles of caffeine intake were less likely to report ED compared to men in the lowest 1st quintile (0-7 mg/day)[OR: 0.58; 95% CI, 0.37â€“0.89; and OR: 0.61; 95% CI, 0.38â€“0.97, respectively],	to compare whether these associations vary among overweight/obese, hyper-tensive and diabetic men in a nationally representative sample of the US adult population	among overweight/obese and hypertensive men, we found that men in the 2nd(8â€“84 mg/day), 3rd(85â€“170 mg/day), 4th(171â€“303 mg/day) and 5th(304â€“700 mg/day) quintiles of total caffeine intake had a reduced prevalence of ED than men in the lowest quintile (0â€“7 mg/day) (P0.05 for each quintile)			Observational cross-sectional	3724	adult men	NHANES, among the U.S. population using a multistage, stratified and clustered probability sampling in which Mexican-Americans, non-Hispanic blacks, and the elderly were oversampled to ensure adequate samples sizes and to represent the total US civilian, non-institutionalized population. Not clear how they were recruited.	Maybe / plausible	Might not be generalizable outside the US; not clear how the individuals were recruited to participated in NHANES.	Yes	Yes / most likely	Self-reported data on erectile dysfunction, caffeine intake, and other covariates. Likely that men would underreport erectile dysfunction.						Can't be determined	Can't be determined	Can't be determined		No	Yes / very likely	Maybe / plausible	No / unlikely	Coffee intake is self-reported for a 24hr period, while erectile dysfunction is self-reported using "almost always/usually/never." Respondents could have started drinking less coffee (e.g. switching to a healthier lifestyle) as a result of their erectile dysfunction, so results could be overestimating the true effect of coffee intake on erectile dysfunction.	Yes / very likely	No / unlikely		Maybe / plausible	All covariates are self-reported. Respondents are likely to overreport physical activity, healthier lifestyle etc.	"Kitchen sink" (include all potentially relevant/measured variables);Can't be determined	Yes / very likely		Higher stress levels/more anxiety.
0526	2988	0992	7974	7019		No. I choose to recuse myself from reviewing this study.	Not sufficiently familiar with the survival analysis used in the article.
4708	1546	2328				No. I choose to recuse myself from reviewing this study.	Not adequately knowledgeable about study methods
5482	9774	5464				Yes. I am sufficiently equipped to give an unbiased, fair, and thorough review of the assigned scientific and media articles, as outlined above.		1Centre for Clinical Epidemiology, Department of Epidemiology, Lady Davis Institute for Medical Research,Jewish General Hospital, McGill University, Montreal, Quebec, Canada,2Department of Medicine, McGillUniversity, Montreal, Quebec, Canada,3MRC Integrative Epidemiology Unit, School of Social andCommunity Medicine, University of Bristol, Bristol, United Kingdom,4Division of General Internal Medi…	Academic;Health care service provision	to assess whether a reduced level of 25OHD (vitamin D) is associated with an increased risk of multiple sclerosis (MS)	25OHD (vitamin D)	multiple sclerosis (MS)	each genetically determined one-standard-deviation decrease in log- transformed 25OHD level conferred a 2.0-fold increase in the odds of MS (95% CI: 1.7â€“2.5; p = 7.7 Ã— 10^12; I^2 = 63%, 95% CI: 0%â€“88%)					mendelian randomization study	up to 14,498 cases and 24,091 healthy controls	all adults	Not clearly defined; data from International Multiple Sclerosis Genetics Consortium ; only European descent	Maybe / plausible	Depends on whether individuals of non-European descent have different genetic predispositions.	Yes	Maybe / plausible	The study only looks at the genetic variants, but does not examine the short term changes in vitamin D.		N/A	N/A	Maybe / plausible	Depends on whether MS was diagnosed using the same guidelines across the different samples.	Can't be determined	Can't be determined	Can't be determined;Other (describe in D4)	Used different samples	Yes	N/A (randomly assigned)	N/A (randomly assigned / measurement error and/or misclassification is unlikely)	No / unlikely		No / unlikely	No / unlikely		No / unlikely		Directed acyclic graph (DAG);Prior knowledge (without DAG)	No / unlikely
9325	5537	5411				Yes. I am sufficiently equipped to give an unbiased, fair, and thorough review of the assigned scientific and media articles, as outlined above.		Damon E. Jones and Mark Greenberg are with the Bennett Pierce Prevention Research Center, Pennsylvania State University, University Park. Max Crowley is with the Center for Child and Family Policy, Duke University, Durham, NC.	Academic	Are prosocial skills in kindergarten associated with future educational attainment?	Prosocial skills	High school completion on time	OR: 1.54 (1.09, 2.19)	Are prosocial skills in kindergarten associated with future criminal arrests through high school?	OR: 0.67 (0.44, 1.02)	Are prosocial skills in kindergarten associated with future alcohol dependence?	OR: 0.89 (0.59, 1.35)	Observational prospective cohort	753	Kindergarten aged children in the United States	Sample is a sub-sample from a larger longitudinal study, taken from 4 US states (NC, PA, TN, WA) and among kindergarteners that either typical or considered high risk children.	Yes / most likely	The sample includes 'high-risk' children and a non high-risk group. This likely oversamples high-risk children. The study also only contains children from specific areas of the U.S., whose results may not translate outside those areas without accounting for variability.	No	Can't be determined			10-30%	Other (describe in D4)	N/A		10-30%	Missing not at random (MNAR, missing data is stratified random sample of full data in stratum of unobserved data, or missing data cannot be predicted by observed data)	Other (describe in D4)	Magnitude of missingness varies, all models correct for this using full info maximum likelihood models that predict missing data using the other variables available. It is unclear what direction the bias might be in.	No	Yes / very likely	Yes / very likely	Maybe / plausible	First, the prosocial scale probably does not perfectly capture communication skills. Also, there is evidence that racial bias influences teacher perceptions of children in school (eg reporting that black children are more disruptive, suspending them for minor violations, etc.). This is likely to be related to the prosocial skill scores, and if also negatively correlated with education (via racial…	Can't be determined	Can't be determined	All of the outcomes are self-reported, and thus are likely subject to measurement error. Since the association between the measurement error and the exposure is unclear, the direction of bias cannot be ascertained.	Yes / very likely	Certain covariates, like early childhood aggression, SES, and early academic ability, are difficult to measure and were likely measured with error. It may be differential by exposure status as well (better prosocial skills = easier to assess early academic ability). The direction is unclear, as poor prosocial skills also might lead to more teacher attention and less error in measurement.	Prior knowledge (without DAG);Other (describe in G4)	Yes / very likely	None	Genetic factors, family history of behavior disorders/mental illness, family criminal activity, shocks in early home life, fewer parents at home-all correlate negatively with prosocial skills and negatively with future development, leading to positive bias.
4663	1969	6000				Yes. I am sufficiently equipped to give an unbiased, fair, and thorough review of the assigned scientific and media articles, as outlined above.		1Center for Cohort Studies, Total Healthcare Screening Center, Kangbuk Samsung Hospital, Sungkyunkwan University, School of Medicine, Seoul, Republic of Korea 2Department of Occupational and Environmental Medicine, Kangbuk Samsung Hospital, Sungkyunkwan University, School of Medicine, Seoul, Republic of Korea 3Department of Clinical Research Design and Evaluation, SAIHST, Sungkyunkwan University,…	Academic;Health care service provision	"To investigate the association between regular coffee consumption and the prevalence of coronary artery calcium (CAC) in a large sample of young and middle-aged asymptomatic men and women."	Coffee consumption	Presence of coronary artery calcium (CAC)	The multivariate-adjusted CAC score ratios (95% CIs) comparing coffee drinkers of <1, 1-<3, 3-<5, and >=5 cups/day to non-coffee drinkers were 0.77 (0.49 to 1.19), 0.66 (0.43 to 1.02), 0.59 (0.38 to 0.93), and 0.81 (0.46 to 1.43), respectively (p for quadratic trend=0.02)					Observational cross-sectional	25138	Adult men and women free of clinically evident atherosclerosis	The population for this cross-sectional analysis included all participants from the Kangbuk Samsung Health Study cohort study (n=30 485) who completed a food frequency questionnaire (FFQ) and who underwent a comprehensive health screening examination including cardiac CT for CAC scoring between March 2011 and April 2013.	Maybe / plausible	Sample was taken from a cohort study of Korean men and women conducted at the Kangbuk Samsung Hospital Total Healthcare Centers in South Korea (no description on how participation in this cohort study was determined). Limited to one country; 2 cities (Seoul and Suwon) which could have different diets that might impact CAC scores. In addition, the sample young, healthy, and educated; estimate migh…	Yes	Maybe / plausible	Self-reported questionnaires for coffee consumption; did not differentiate between caffeinated and decaffeinated coffee.		N/A	N/A	N/A		10-30%	Missing not at random (MNAR, missing data is stratified random sample of full data in stratum of unobserved data, or missing data cannot be predicted by observed data)	Complete case analysis	~6% missing exposure, ~11% missing covariate (smoking); missing variables may be more likely to be high levels of exposure, this might attenuate results	No	Maybe / plausible	No / unlikely	Maybe / plausible	Coffee consumption by self report, but unlikely to be related to CAC; did not distinguish between caffeinated and decaf coffee, which could have different effects on presence of CAC.	No / unlikely	N/A (outcome misclassification / measurement error is unlikely)		Maybe / plausible	Many covariates are self-reported; some negative health behaviors may be underreported, meaning association could be larger in magnitude due to residual uncontrolled confounding	Prior knowledge (without DAG);"Kitchen sink" (include all potentially relevant/measured variables)	Maybe / plausible	None mentioned	Stress/anxiety levels: attenuate protective effect.
0938	2732	0549				Yes. I am sufficiently equipped to give an unbiased, fair, and thorough review of the assigned scientific and media articles, as outlined above.		Centre for Longitudinal Studies, UCL - Institute of Education, University College Centre for Statistical Methodology, Department of Medical Statistics, Faculty of Epidemiology and Population Health, London School of Hygiene and Tropical Medicine; Department of Social Policy, London School of Economics and Political Science	Academic	Association between trajectory of partnership status over the life course and objectively measured health outcomes in midlife.	Partnership status (classified into six major groups by gender)	5 hemostatic and inflammatory markers (C-reactive protein,fibrinogen, fibrin D-dimer, von Willebrand factor, and tissue plasminogen activator antigen); Respiratory functioning (forced vital capacity (FVC)); Metabolic syndrome	Compare "always married" (base) "never married" men: fibrinogen 0.034 [0.011, 0.056], CRP 0.147 [0.024, 0.270], VWF 0.020 [-0.016, 0.057], TPA 0.061 [0.006, 0.116], Ddimer 0.039 [-0.029, 0.106], MS 0.881 [0.690, 1.124], FVC -0.132 [-0.227, -0.037] Compare "always married" (base) "never married" women: fibrinogen 0.028 [0.006, 0.050], CRP 0.031 [-0.103, 0.165], VWF 0.023 [-0.013, 0.060], TPA -0.03…					Observational prospective cohort	10226	People in marriage-able age	All people born in Britain during 1 week in March 1958 and evaluated between 2002 and 2004.	Yes / most likely	1. Nationality restricted to Britain 2. Timing of birth restricted to 1958 (effect of world-war 2 on reproductive history and not reflective of current trends) and only those in Mar (mothers may have not had chance to do physical exercise in cold British winters and there is evidence on mother's exposure to sunlight and physical exercise on later life outcomes. 3. Definition, acceptance, and prev…	Yes	No / unlikely			Can't be determined	Other (describe in D4)	No / unlikely		Can't be determined	Missing at random (MAR, missing data is a simple random sample of full data within strata of observed data missing data can be predicted by observed data)	Other (describe in D4)	To remedy missing data, they used the full information maximum likelihood method (Authors assumed missing data is missing at random). Agree with reviewer 4708, that causes of attrition may not be controlled. There is selection effect - sicker individuals with higher mortality may have dropped and authors do not correct for mortality or increase in survival probability over the decades.	No	No / unlikely	No / unlikely	Yes / very likely	Unknown direction: agree with reviewer 1733 that sicker men may marry to gain caregiver support (downward bias) but healthier men/women may also likely to re-enter marriage market or affect spouse to stay healthier whereas singles may indulge in less healthy activities (like smoking and binge drinking).	No / unlikely	N/A (outcome misclassification / measurement error is unlikely)		Maybe / plausible	Systematic biases in self-reported health, differences in housing tenure.	Prior knowledge (without DAG);Other (describe in G4)	Yes / very likely	Income, number of children, and employment status	Parental relationship status (bias away from null) > From reviewer 4708 Loss of child if married (bias towards null) Race (bias away from the null) > From reviewer 4708 Spousal medical and employment conditions (towards the null) Reason for marriage (downward) > From reviewer 1733
0938	6133	2078	2360	0496		Yes. I am sufficiently equipped to give an unbiased, fair, and thorough review of the assigned scientific and media articles, as outlined above.		Division of Epidemiology, Human Genetics and Environmental Sciences, University of Texas- Houston School of Public Health, Division of Urology, University of Texas; Department of Hygiene and Epidemiology, University of Ioannina School of Medicine, Ioannina, Greece, Department of Epidemiology, University of Texas- MD Anderson Cancer Center, Division of Biostatistics, University of Texas- Houston S…	Academic	Association of caffeine intake and erectile dysfunction	Caffeine intake (mg/day)	Erectile dysfunction (ED)	Men in the 3rd (85-170mg/day) and 4th caffeine intake quintiles (171-303 mg/day) were less likely to report ED compared to men in the 1st caffeine intake quintile (0-7 mg/day) [OR: 9.58, 95 % CI:0.37-0.89; OR: 0.61, 95% CI: 0.38-0.97].	If the ED was modified by weight, hypertension, and diabetes.	No effect in normal weight, normal BP, non-diabetic; Among overweight/obese and hypertensive men insignificant trend: men in the 2nd(8â€“84 mg/day), 3rd(85â€“170 mg/day), 4th(171â€“303 mg/day) and 5th(304â€“700 mg/day) quintiles of total caffeine intake had a reduced prevalence of ED than men in the lowest quintile (0â€“7 mg/day). p<0.05 Among men without diabetes , men in every caffeine intake q…			Observational cross-sectional	3724	Adult men	sample selected from NHANES. However recruitment isnt defined clearly.	Maybe / plausible	National selection - only US population selected.	Yes	Yes / most likely	Self-reported measures for both outcome and exposure. Coffee consumption is only for past 24-hours and long-term effects of coffee consumption may alter results than past 24 hours.		N/A	N/A	N/A		Can't be determined	Can't be determined	Can't be determined		No	Yes / very likely	Maybe / plausible	Maybe / plausible	1. Caffeine intake and ED are not measured in same time-frame. Reverse causality - ED could affect men drinking more or less coffee. 2. Type of caffeine is not controlled for - coffee with milk and sugar (role of sugar in ED?) vs black coffee.	Yes / very likely	No / unlikely	ED is not clearly defined nor is the time-frame defined. Most likely men would under-report it. high coffee drinkers could be alpha-males under stress, could severely under-report ED to keep up image or nervous men drinking coffee to control stress could also under report it.	Yes / very likely	Self-reported measures for both ED and caffeine, activity and lifestyle.	Prior knowledge (without DAG);"Kitchen sink" (include all potentially relevant/measured variables)	Yes / very likely		Marital status, Stress, Job-type/occupation - whether work requires physical activity, age of sexual debut
3753	5568	6315				Yes. I am sufficiently equipped to give an unbiased, fair, and thorough review of the assigned scientific and media articles, as outlined above.		Gregory N. Bratmana,1, J. Paul Hamiltonb, Kevin S. Hahnc, Gretchen C. Dailyd,e,1, and James J. GrosscaEmmett Interdisciplinary Program in Environment and Resources, Stanford University, Stanford, CA 94305;bLaureate Institute for Brain Research, School ofCommunity Medicine, Tulsa, OK 74136;cDepartment of Psychology, Stanford University, Stanford, CA 94305;dCenter for Conservation Biology, Departme…	Academic	What is the impact of a nature experience on self-reported rumination?	90-minute walk in nature vs 90-minute walk in urban setting	self-reported rumination	Nature walk group: mean change in self-reported rumination score pre- to postwalk=âˆ’2.33, SE=0.55 Urban walk group: mean change in self-reported rumination score pre- to postwalk=0.05, SE not provided Interaction between time and environment: P=0.07 (p-value showing difference between groups in rumination score change is borderline significant)	What is the impact of a nature experience on blood perfusion in the subgenual prefrontal cortex (sgPFC)?	Interaction between pre/post neural activity test and nature environment: F= 23.41, P < 0.0001 showing that nature walk led to greater decreases in sgPFC blood flow than did the urban walk			Randomized controlled trial	38	Adults living in urban areas in high-income countries	Healthy adults living and working in San Francisco who were not taking psychotropic medication, had no history of mental disorder, and had normal or corrected-to-normal vision.	Maybe / plausible	Adults with mental illness may have a different response to a nature experience, and that could be either a stronger or less strong response	No	Yes / most likely	Subjects were not told about the study hypothesis prior to the walks, but completion of the pre and post rumination tests may lead subjects to assume the hypothesis and report less rumination after the nature walk (compared to those doing the urban walk)		N/A	N/A	N/A		<10%	Missing not at random (MNAR, missing data is stratified random sample of full data in stratum of unobserved data, or missing data cannot be predicted by observed data)	Complete case analysis	One subject was excluded for having a decrease in rumination larger than 3 SDs below the mean following the nature walk; if this subject truly did have a decrease in rumination, exclusion could result in an underestimate of the effect	Yes	N/A (randomly assigned)	N/A (randomly assigned / measurement error and/or misclassification is unlikely)	No / unlikely	All subjects had the same nature or urban walk route so there were not variations in changing levels of the exposure	Yes / very likely	Yes / very likely	Rumination was measured by self-report. Subjects randomized to the nature walk may think they are expected to have decreased rumination following the walk, leading to answers suggesting less rumination compared to how they completed the pre-walk questionnaire. It is unclear if study staff were blinded; if they weren't this could have further biased results.	No / unlikely		No covariates included	Maybe / plausible	This isn't a confounder but something that I think should be adjusted for to get the direct effect of a "nature experience." Differences in "physiological activation" between nature and urban walks. Nature walk was hillier so could have led to increased heart rate or respiration rate, and this could have caused the effect on the outcome rather than a "nature experience" causing the effect. Howeve…	The walks were completed at different times (because they were done individually on the same path), which could have made the urban walk more stressful during rush hour, relative to another time, or the nature walk more stressful. I can't determine from the article exactly when the walks occurred, and whether they all took place on the same day.
3753	5528	3098	2063			Yes. I am sufficiently equipped to give an unbiased, fair, and thorough review of the assigned scientific and media articles, as outlined above.		Omid Kardan1, Peter Gozdyra2, Bratislav Misic3, Faisal Moola4, Lyle J. Palmer5, TomÃƒÂ¡Ã…Â¡ Paus6 & Marc G. Berman1,7; 1Department of Psychology, The University of Chicago, Chicago, IL, USA. 2Institute for Clinical Evaluative Sciences, Toronto, ON, Canada. 3Indiana University, Bloomington, IN, USA. 4The David Suzuki Foundation, Toronto, ON, Canada. 5Translational Health Science, The University of…	Academic;Charitable foundation;David Suzuki Foundation (from http://www.davidsuzuki.org: "We collaborate with Canadians from all walks of life, including government and business, to conserve our environment and find solutions that will create a sustainable Canada through science-based research, education and policy work.")	What is the relationship between health and neighborhood greenspace as measured with comprehensive metrics of tree canopy on the street vs. tree canopy in parks and private residences?	tree density on streets		"Our results suggest that people who live in areas that have more (and/or larger) trees on the streets report better health perception, after controlling for demographic factors, such as income, age and education [p < 0.0001]." "a four percent square meters (400 cm2) increase in the treed area for every square meter of neighborhood predicts about 0.04 increased health perception (i.e., 1% of our …					Observational cross-sectional	3202 'dissemination areas' in Canada, which consist of 400-700 inhabitants each. The dissemination area's average population was 690 individuals and physical size was 172,290 m2. Individual level health data from 31,109 people	People living in urban areas	Canada is divided into geographical units called dissemination areas (DA), which consist of 400 to 700 inhabitants and whose boundary lines mostly follow roads. We used data from 3,202 DAs located in the city of Toronto with an average population of 690 individuals and average physical size of 172,290 m2. Individual level health data was from Ontario Health Study.	No / implausible		No	No / unlikely			N/A	N/A	N/A		10-30%	Can't be determined	Multiple imputation	Authors say they "assumed" data were MAR but do not provide any details that they conducted any analyses to investigate this. Most of the missing data was due to responses on the health survey of 'i don't know'. They performed MI, which is appropriate, but unclear what demographic or health outcome variables were associated with responses of 'i don't know'.	No	Maybe / plausible	No / unlikely	Maybe / plausible	Authors acknowledge that "there was limited ability to differentiate large shrub cover from tree cover in the satellite data. Therefore, the variable "other tree density" could contain some unwanted large shrub cover as well, especially for areas with very high other tree density." Therefore measurement error could have occurred with regard to the tree cover variable. However, the authors also va…	Yes / very likely	Maybe / plausible	All health outcome data is self-reported, which could introduce bias if the measurement error or reporting bias is differential with respect to tree density. One could see this happening if living on a street with more trees made you think that your health is better, however, in reality it is not.	Maybe / plausible	Covariates were also self-reported and so could be biased (e.g., income).	Can't be determined	Yes / very likely	Authors cite as limitation the inability to measure potentially important confounders such as pollution, neighborhood safety. Neighborhood characteristics other than those captured by median income. The authors don't say what direction the bias might go in. The direction bias of neighborhood characteristics not captured in median income, such as safety, pollution, sense of community, is unclear.
5474	0605	2756				Yes. I am sufficiently equipped to give an unbiased, fair, and thorough review of the assigned scientific and media articles, as outlined above.		Harvard TH Chan School of Public Health; SUNY Medical School; Syracuse University, no stated COI	Academic;Note: This research was supported by a gift from United Technologies to the Center for Health and the Global Environment at the Harvard T.H. Chan School	What is the effect of simulated indoor environmental quality conditions in 'green' and 'conventional' buildings on higher order cognitive function?	Indoor environmental quality parameters: ventilation with outdoor air CO2, VOCs (with two outdoor air ventilation rates)	higher order cognitive function	Table 5 of article compares IEQ conditions and their effect on nine cognitive domains (basic activity level; applied activity level; focused activity level; task orientation; crisis response; information seeking; information usage; breadth of approach; strategy) using "conventional" condition as reference comparison group. Below is the 'average' effect across these domains by IEQ condition (norma…					Randomized controlled trial	24	General population who work in indoor professional setting ("office workers")	The sample was recruited via email from a population of Syracuse professional-grade employees (architects, designers, programmers, engineers, creative marketing professionals, and managers).	Maybe / plausible	This population was non-smoking (and perhaps healthier in general) and more highly educated than the general population working in offices. Also, participants self-selected into the trial (which may lead to some differences between the study population and general population).	No	Maybe / plausible	Cognitive function tests were repeated each day. While authors note that test scenarios were parallel (ie similar, but different tests) and repeated testing should not influence the results, experience from daily exams may have improved participants' test performance over time.		0% (none)	N/A	N/A		0% (none)	N/A	N/A		No	No / unlikely	No / unlikely	N/A (exposure is not reasonably changeable)	The exposure was controlled by study staff - limiting (probably eliminating) any measurement error. Participants were exposed prior to assessment of outcome. Thus, bias due to exposure measurement is very unlikely.	No / unlikely	No / unlikely		No / unlikely		Can't be determined	No / unlikely	"Order effects: the order in which the exposure is delivered. Unsure the direction of bias, however, they tests for this in their experimental design by including a repeat test of one of the days. Carryover effects: the previous exposure has an impact on cognitive function. They try to correct for this in their statistical analysis by using the generalized additive model. "
1440	4167	6935				Yes. I am sufficiently equipped to give an unbiased, fair, and thorough review of the assigned scientific and media articles, as outlined above.		Department of Clinical Epidemiology, Leiden University Medical Centre; Department of Orthopaedic Surgery, Leiden University Medical Centre; Department of Vascular Medicine, Academic Medical Centre, Amsterdam, Netherlands; Einthoven Laboratory for Experimental Vascular Medicine, Leiden University Medical Centre, Leiden, Netherlands. No COI reported.	Academic	To assess whether acute fear can curdle blood	Horror movies	Coagulation markers: blood coagulant factor VIII, D-dimer, thrombin-antithrombin complexes, and prothrombin fragments 1+2; participants' reported fear (visual analogue fear scale)	1. Mean change in coagulant factor VIII (before/after horror movie vs. before/after educational movie): 11.1 IU/dL (95% CI: 1.2-21.0) 2. Mean change in D-dimer levels (before/after horror movie vs. before/after educational movie): 3.33 ng/mL (95% CI: -37.1-43.8) 3. Mean change in thrombin-antithrombin complexes (before/after horror movie vs. before/after educational movie): -0.54 ug/L (95% CI: -2…					Crossover trial	21 people	General population	Adults 30 years old and under, recruited among students, alumni, and employees of the Leiden University Medical Centre. Exclusion criteria: those taking prescribed drugs, pregnant, using hormonal contraceptives, had a history of thrombosis, and had surgery or been immobilised with a cast in the past two months.	Maybe / plausible	Recruitment is among young, healthy adults who are not representative of the general population. Because the participants are students/alumni and staff of Leiden medical centre, it is likely that they are more familiar than average with studies and study designs, so may have been more keenly aware of what was being measured and could have potentially figured out what the study's goal was.	No	Maybe / plausible	Movies were shown in a group-setting which may socially inhibit participants from having a 'full' reaction and in turn affect their "fear factor" levels. It is also not clear how the type of fear induced by horror movies differs from other fears (ie phobic reactions vs surprise, etc) and how this may affect the blood coagulation.		0% (none)	N/A	N/A		0% (none)	N/A	N/A	There was no missing data, but the authors did exclude data from 3 participants for the analysis due to health issues.	No	No / unlikely	N/A (randomly assigned / measurement error and/or misclassification is unlikely)	No / unlikely	Degree of fear experienced from watching the same movie will differ among participants, but this should not be a problem for the analysis because the authors simply compare the changes in coagulant levels on average before/after the horror movie, so any variance in fear induced by the movie is just noise and will not bias the estimate.	No / unlikely	N/A (outcome misclassification / measurement error is unlikely)	The only outcome that may be measured with error is the elf-reported fear scale, but the main outcomes are biomarkers and therefore should be measured fairly precisely, and definitely not with any systematic measurement error.	Can't be determined	Unclear if analyses are adjusted for covariates or not.	Can't be determined	Can't be determined
5474	4645	6710				Yes. I am sufficiently equipped to give an unbiased, fair, and thorough review of the assigned scientific and media articles, as outlined above.		Department of Preventive Medicine, University of Southern California, Los Angeles; Sonoma Technologies	Academic;Consulting or contract research organization	Are long term reductions in nitrogen dioxide associated with improvements in FEV1 in children?	outdoor community-level pollution concentration levels over time (nitrogen dioxide, PM2.5, PM10, ozone) collected daily or hourly	lung-function development from 11 to 15 years of age, measured as the increases in forced expiratory volume in 1 second (FEV1) and forced vital capacity (FVC) during that 4-year time period	The proportions of children with clinically low FEV1 (defined as <80% of the predicted value) at 15 years of age declined significantly, from 7.9% to 6.3% to 3.6% across the three periods, as the air quality improved (P = 0.001).					Observational prospective cohort	2120	Children in the U.S.	Children (kindergarten, first, and fourth graders) in the following California counties (Long Beach, Mira Loma, Riverside, San Dimas, and Upland) from the Children's Health Study	No / implausible		Yes	Maybe / plausible	Long study period required updates to spirometers, but sensitivity analyses suggested results were robust to use of different equipment.	Did subgroup analyses for gender, ethnicity, and asthma and reported the observed results were the same	10-30%	Other (describe in D4)	N/A		10-30%	Can't be determined	Other (describe in D4)	For participants who had lung function data available at only one time point, the authors included them at the time point when they had data available and did not include them at time point(s) when they did not have available data.	No	Maybe / plausible	Maybe / plausible	N/A (exposure is not reasonably changeable)	Air pollution is measured at the community level. Those who have better lung function may also be more physically active and spend more time outside. Thus, they would have different individual-level air pollution exposure than those who are less physically active, spend less time outside, and have worse lung exposure.	No / unlikely	N/A (outcome misclassification / measurement error is unlikely)	Sensitivity analyses showed that change in spirometer did not impact results	No / unlikely		Can't be determined	Maybe / plausible	Factors specific to ethnic background or more detailed control for ethnic background.	Physical activity (up)
1440	6900	6450				Yes. I am sufficiently equipped to give an unbiased, fair, and thorough review of the assigned scientific and media articles, as outlined above.		Matthew J. Zawadzki, Ph.D. & Joshua M. Smyth, Ph.D. & Heather J. Costigan, B.S.; University of California and Pennsylvania State University; The authors have no conflicts to disclose	Academic	What is the relationship between engaging in leisure activities and health/well-being?	Leisure activities (self-reported as engagement in socializing, relaxing, leisure, or sports, exercise, recreation.)	Mood (happiness, sadness), subjective level of stress, stress measured by cortisol, heart rate	More happiness: b=.38, SE=.06, p<.001 Less sadness: b=-.09, SE=.06, p=.091 More interest: b=.20, SE=.08, p=.011 Less stress (stressed: b=-.40, SE=.08, p<.001; PSS: b=-.06, SE=.03, p=.046) Lower heart rate: b=-2.85, SE=1.26, p=.023 But not related to cortisol: b=-.01, SE=.02, p=.617					Observational prospective cohort	115	Adults in the US/other rich countries	As part of a larger study, participants were recruited from a mid-sized city in the Northeast US and were: (1) over the age of 18, (2) currently employed Monday through Friday with regular working hours between 6:00 am and 7:00 pm, (3) not employed on weekends, (4) able to come into the research laboratory on a Wednesday evening and the following Monday, (5) fluent in English, (6) free of psychia…	Yes / most likely	Participants in the sample were all employed and skewed predominantly female, white, and with (at least) some college education. Relationship between leisure and well-being may differ for unemployed and those with irregular/freelance/contract schedules. Selection into the study is likely to be important because data collection is relatively burdensome and required wearing heart rate monitors etc …	Yes	Yes / most likely	Study requires wearing heart monitor, frequently answering survey questions, and taking cortisol samples, which is very burdensome. Subjects are unlikely to forget that they are being monitored therefore Hawthorne effects are very likely, and the data collection itself may cause individuals to change behavior (ie not do sports because of a perception that it interferes with the heart monitor.)		Can't be determined	Other (describe in D4)	N/A		10-30%	Can't be determined	Other (describe in D4)	No discussion of loss to follow up in the paper, so not known if/how they dealt with the problem. Authors mention that multi-level models are robust to missing data, but this is only true if the data are MAR, which we cannot verify (and, I would argue, is generally unlikely to be the case.) If individuals are feeling particularly low-mood they may not want to answer survey questions, or they may …	No	Yes / very likely	Maybe / plausible	Maybe / plausible	ME differential wrt outcome: Those who have low mood may not classify their current activity as leisure because that is supposed to be enjoyable, i.e. the definition of the activity is endogenous to the mood when undertaking the activity. Bias could go in any direction. Different pathways to changing exposure: Those with mood disorders, depression, etc may purposefully seek out specific activitie…	Yes / very likely	Maybe / plausible	This concern is primarily for the self-reported questions: factors that would lead someone to misreport their mood and also lead them to be more or less likely to engage is leisure can bias the estimates here. One example would be: people who are very stressed out may be more likely to under-report their stress (social desirability bias) and also very unlikely to engage in leisure, which would le…	No / unlikely		Can't be determined	Yes / very likely	none specified	1. History of serious mental health problems (leads to lower mood, but may either lead to more leisure to prevent/manage mental health problems or less leisure if problem is untreated, so bias can go in either direction.) 2. Length of time in which the person is engaged in the (non-) leisure activity: longer leisure activity leads to high probability that respondent will be surveyed during that t…
1733	3225	7938				Yes. I am sufficiently equipped to give an unbiased, fair, and thorough review of the assigned scientific and media articles, as outlined above.		Alliant International University and University of Cincinnati. No COI	Academic	To investigate the effectiveness of a mindfulness meditation intervention (mindfulness meditation vs. hatha yoga vs. waitlist control group) on working memory capacity (WMC) in adolescents	Assignment to 1) mindfulness meditation, 2) hatha yoga, or 3) waitlist control condition	Pre-post intervention Working Memory Capacity (WMA)	"There was a significant group by time interaction in working memory capacity scores with a pvalue of 0.01 (F[2,160]=4.77 and a patial eta squared of 0.04). Results indicated that the mindfulness meditation group reported significant pre-post improvements in WMC, F(1,50)= 15.71, p < .001, partial eta squared =0.24, whereas participants in the hatha yoga and waitlist control groups did not [hatha …	Is there a differential impact of mindfulness mediation versus hatha yoga versus control on self-reported measures of stress ?	No significant condition by time interaction was found among the three groups in self-reported stress with a p=0.22 (F[2,143]=1.53 and partial eta squared of 0.02). All three groups showed a significant reduction in self reported measures of stress from pre to post intervention with a p-value of 0.01 (F[1,143]=7.10 and partial eta squared of 0.05). The main effect of group, however, was not signi…	Is there a differential impact of mindfulness meditation versus hatha yoga versus control on self-reported measures of anxiety?	There was no significant difference in self-reported anxiety among the three groups from pre to post intervention in condition by time interaction effect (p=0.8, F[2.159]=0.22, partial eta squared=0.00). Meanwhile, there was a significant reduction in anxiety between pre intervention and post intervention, with the main effect for time having a p-value <0.001 (F[1,159]=15.73, partial eta squared …	Randomized controlled trial	198	Adolescents between the ages of 12 to 17 enrolled in school.	Sample was selected from a large public junior high school in southern California between March 2013 and July 2013, predominately from low-income minority households.	Yes / most likely	The population that the sample was drawn from was a large public junior high school comprised largely of low income households. The findings may not generalize to a larger more socio-economically diverse population with possibly more experience with meditation practices.	No	Maybe / plausible	It is possible that since participants knew that they were being watched they answered questions in ways that showed reduced stress, however, they found that all groups experienced lowered anxiety. This may have been because of the timing of the intervention, namely, that it occurred toward the end of the school year when classes were winding down so overall stress may have been decreasing. If th…		<10%	Complete case analysis	N/A		10-30%	Missing not at random (MNAR, missing data is stratified random sample of full data in stratum of unobserved data, or missing data cannot be predicted by observed data)	Complete case analysis	In terms of loss to follow up, however, since they restricted their sample to compliers (effect of the treatment on the treated), they certainly positively biased their results. For missing data, it is likely that those who put nonsensical responses for the outcome questionnaires are substantially different than those who properly completed them, so only including the good answers likely biases t…	Can't be determined	Can't be determined	Can't be determined	No / unlikely	Though the intervention was randomly assigned, only compliers were included in the analysis. This breaks the randomization and can introduce confounding.	No / unlikely	No / unlikely	Used standard, validated measures / scales for anxiety, depression, stress	No / unlikely		Prior knowledge (without DAG)	Maybe / plausible	None	Since the randomization was broken by only including compliers, anything that is associated with completing the intervention is a potential confounder, such as academic performance (which may indicate more motivated students), SES (which may allow certain students to take the time to participate), etc.
8567	1546	2328				Yes. I am sufficiently equipped to give an unbiased, fair, and thorough review of the assigned scientific and media articles, as outlined above.		Stanford Center for Biomedical Informatics Research, Stanford University; Department of Cardiovascular Sciences, Houston Methodist Research Institute; Practice Fusion, Inc.; Divisions of Cardiovascular Medicine and Vascular Surgery, Stanford University; Competing interests: : PL, ABM, SVI, and NHS are inventors on technology disclosures and/or patents, name: Methods for Ontology based Analytics a…	Academic;Industry (Durable medical equipment/medical device)	Are protein pump inhibitors (PPIs) associated with the risk of acute myocardial infarction (MI) in the general population?	PPI use	MI	AOR: 1.16 (95% CI 1.09-1.24)	Is PPI use associated with cardiovascular mortality risk?	Adj HR: 2.00 (95% CI 1.07-3.78)			This study included two different data sets, with two analysis/study design approaches. One was an observational case-control study using the STRIDE dataset; one was a prospective cohort design using the GenePad dataset. Note that this study was not conducted using traditional epidemiological methods. Authors used a data-mining pipeline. From the authors: "Briefly, data-mining approaches focus on…	STRIDE dataset (case-control analysis): 70,477; GenePad (cohort/cox regression analysis): 1,503	General adult population	Patients aged at least 18 years at first mention of GERD in inpatient and outpatient clinical records at Stanford University (the STRIDE study), secondary sample from small practices from the Midwest, Southwest, Southeast, Northeast, and West; finally, the GenePAD cohort was used. "The GenePAD cohort is comprised of individuals who underwent an elective, non-emergent coronary angiogram for angina…	Maybe / plausible	Over the counter PPI usage may be less likely recorded in electronic medical records of well patients, so the study samples may represent sicker populations with more detailed records. The study sample is mostly regional (Standford patients), so possibly not generalizable to general US population	Yes	Maybe / plausible	Data are from clinical records, not research, which may result in misclassification. Additionally, the authors looked at MI after reported PPI use, but the average follow up was 2 years. The data mining approach focused on "first mentions" of MI, although repeat MI episodes are common.		Can't be determined	N/A	N/A		Can't be determined	Can't be determined	Can't be determined	No discussion of missing data, follow up or patient drop out of medical system; since using clinical records, presumably lack of a diagnosis/drug is coded as "no", so data would not be considered 'missing' but possible misclassification	No	Maybe / plausible	Maybe / plausible	Maybe / plausible	Did not include OTC use; because of data mining for classification, could have both false positives or false negatives; patients with MI might have more interaction with medical system, which may make it more likely to record PPI use in records, which would result in upward bias	Maybe / plausible	Maybe / plausible	The data mining process used the first episode of MI as the outcome, and it could be possible that the risk of a subsequent MI differs between patients on PPIs and H2 blockers.	No / unlikely		Prior knowledge (without DAG)	Yes / very likely	Length of observation, obesity, insulin resistance	poor diet, smoking/alcohol use, other unique disease status,, SES, education; all could introduce upward bias
0526	0605	2756				Yes. I am sufficiently equipped to give an unbiased, fair, and thorough review of the assigned scientific and media articles, as outlined above.		Harvard SPH; SUNY-Upstate Medical School; Syracuse University	Academic	What is the effect of indoor environmental quality on higher-order cognitive function (productivity)?	Indoor environmental quality parameters: ventilation with outdoor air CO2, VOCs (with two outdoor air ventilation rates)	Cognitive function (Strategic Management Simulation software tool)	Table 5 of article compares IEQ conditions and their effect on nine cognitive domains (basic activity level; applied activity level; focused activity level; task orientation; crisis response; information seeking; information usage; breadth of approach; strategy) using "conventional" condition as reference comparison group. Below is the 'average' effect across these domains by IEQ condition. Condi…					Non-randomized controlled trial	24	General population who work in indoor professional setting ("office workers")	"Professional-grade" participants were recruited through emails to local businesses" in Syracuse area.	Yes / most likely	While study excluded smokers and people with asthma, claustrophobia or schizophrenia, participants' health status, education level, and other individual-level characteristics which may bias the results were not accounted for in sampling nor in the analysis. Participants also self-selected into the trial and likely are different the general population (previous studies have shown that those who vo…	No	Yes / most likely	Cognitive function tests were repeated each day. While authors note that test scenarios were parallel (ie not repeats but of similar difficulty) and do not influence the results, experience from daily exams likely improved participants' test performance. As well, even if the the environment parameters may be unknown to participants, they were aware that their cognitive functions were being tested…	The study was in a highly controlled setting and likely to influence (in either direction) participants' performance in cognitive tests. It is unclear how 'real-life' office settings (ex. office layout etc) will mediate IEQ's impact on cognitive function.	0% (none)	N/A	N/A		0% (none)	N/A	N/A		No	No / unlikely	No / unlikely	Can't be determined	Participants volunteered to participate in the study who were required to commit six days to the study which likely bias the sample to people who are able/willing to work remotely. Authors do not discuss how the businesses from where volunteers were recruited were identified. Direction of bias is unclear given lack of information.	Yes / very likely	Maybe / plausible	Cognitive function tests were repeated daily which likely enhanced participants' performance (bias away from null).	Maybe / plausible	It is unclear if the authors included participants' individual-level characteristics which may bias the relationship under study (direction of bias unclear given lack of information).	Can't be determined	Yes / very likely	Authors note only that they controlled for Participant ID to "control for confounding by individual characteristics" and do not explicitly note what these characteristics are (p. 13) so it is not possible to discern which confounders were included/missing in the analysis. Similarly, they only note that "cubicle-level, room-level, and lab-level" measures were included for each participant in the m…	See answer above to G3a.
0526	3561	9717				Yes. I am sufficiently equipped to give an unbiased, fair, and thorough review of the assigned scientific and media articles, as outlined above.		Harvard School of Public HEalth; Department of Economics, University of Vermont	Academic	What is the effectiveness of self-defense gun use relative to other forms of protective action, in terms of both injury and loss of property?	Self-defense gun use	Victim injury and property loss	Quotes: "Attacking or threatening the perpetrator with a gun had no significant effect on the likelihood of the victim being injured after taking self-protective action (OR: 1.28)" "Attacking or threatening the perpetrator with a gun significantly reduced the likelihood of losing property during the commission of crime (Model 1 OR: 0.26 p<0.01, Model 2 OR: 0.30 p<0.05); however it is not clear th…					Retrospective Data Analysis	14,145 (subset of crime incidents reported to National Crime Victimization Survey from 2007-2011 where victim was present at the incident)	Gun-owners	The authors used an existing national data set, National Crime Victimization Survey for their analysis, a primary source of info in the US on the nature and extent of criminal victimization; the data are obtained from a sample of about 90,000 households (~160,000 individuals) and are weighted to be nationally representative.	No / implausible		No	Yes / most likely	All responses are self-reported and cannot be 'fact-checked' to ensure their truthfulness.		N/A	N/A	N/A		Can't be determined	Can't be determined	N/A		No	Maybe / plausible	Maybe / plausible	No / unlikely		Maybe / plausible	Maybe / plausible	All responses are self-reported (including both the self-defense gun use, property loss, and injury). It is plausible that people who experience a negative incident omit and/or exaggerate the extent of the situation and its impact. As well, those who have experienced a crime incident may have also suffered from trauma and unable to accurately recall the information. Bias can go in both direction.	Maybe / plausible	The unobservable and/or unmeasured characteristics of 1. gun owners and 2. those who actually employ a gun in self-defense are likely to confound both the outcomes of interest (injury/property loss) and exposure (SDGU). Bias could go in either direction.	"Kitchen sink" (include all potentially relevant/measured variables);Can't be determined	Yes / very likely		Risk aversion (negative bias); political views - including gun use/ownership (either direction); history of gun ownership/use (positive bias)
9545	2099	1614				Yes. I am sufficiently equipped to give an unbiased, fair, and thorough review of the assigned scientific and media articles, as outlined above.		Liggins Institute, University of Auckland, Auckland, New Zealand; Department of Women's and Children's Health, Uppsala University, Uppsala, Sweden	Academic	Is birth order associated with height and BMI in a large cohort of Swedish women?	Birth order	Height and BMI	1. Early in pregnancy (10-12 weeks of gestation), first-born women were of BMI that was 0.57 kg/m2 (2.4%) greater than their second-born sisters (p<0.0001) 2. First-borns had greater odds of being overweight (OR 1.29 (1.21-1.38)) or obese (OR 1.40 (1.26-1.54)) than second-borns 3. First-borns were negligibly taller (+1.2 mm) than second-borns					Observational prospective cohort	n=26 812 (n=13 406 pairs of sisters)	Singleton women aged 18 years or older	Singleton Swedish women aged 18+ years at first antenatal clinic visit at 10-12 weeks gestation between 1991 and 2009 from the Swedish Birth Register.	Maybe / plausible	1) The study was restricted to pregnant women and therefore women within a narrow age range, while excluding older women and those unable to conceive. 2) The study does not include men. 3) The study is conducted in a relatively homogeneous Nordic population, which may prevent extrapolation of findings to other populations.	No	No / unlikely			Can't be determined	N/A	N/A		Can't be determined	Can't be determined	Can't be determined		No	No / unlikely	N/A (randomly assigned / measurement error and/or misclassification is unlikely)	N/A (exposure is not reasonably changeable)	Exposure misclassification is highly unlikely as data is taken from the birth registry.	Maybe / plausible	No / unlikely	Height was self-reported or measured however it is unlikely to be differential with respect to the exposure (birth order); the expected non-differential bias will be towards null.	No / unlikely		Prior knowledge (without DAG)	Yes / very likely	The authors mention lack of data on socioeconomic status of women which would be an issue if there was socioeconomic divergences between sisters over time (try to control for this by controlling for total number of siblings). Lower SES levels could result in higher BMI due to poor diet quality (e.g. higher consumption of processed foods and lower consumption of fruits and vegetables). If this wer…	Current health, lifestyle habits, family health history, depression, dietary assessment. (Current health, lifestyle, and family history were part of the first antenatal interview but not adjusted for in the model). These could result in biased results (likely away from the null).
4708	6875	6214				Yes. I am sufficiently equipped to give an unbiased, fair, and thorough review of the assigned scientific and media articles, as outlined above.		Population Health Research Institute, McMaster University, Hamilton, ON, Canada (D P Leong PhD, Prof K K Teo PhD, S Rangarajan MSc, Prof S Yusuf DPhil); Hamilton Health Sciences, Hamilton, ON, Canada (D P Leong, Prof K K Teo, Prof S Yusuf); Fundacion Oftalmologica de Santander and Medical School, Universidad de Santander, Colombia (Prof P Lopez-Jaramillo PhD); Dante Pazzanese Institute of Cardiol…	Academic;Research institution	Does grip strength predict all-cause mortality?	grip strength	all-cause mortality	HR= 1Â·16 (1Â·13â€“1Â·20); p<0Â·0001	Does grip strength predict cardiovascular mortality?	HR= 1Â·17 (1Â·11â€“1Â·24); p<0Â·0001	Does grip strength predict non-cardiovascular mortality?	HR=1Â·17 (1Â·12â€“1Â·21); p<0Â·0001	Observational prospective cohort	142 861	All adults aged 35â€“70 years	Countries were selected to achieve substantial socioeconomic heterogeneity. Selected households within countries, eligible if at least one member was aged 35â€“70 years and if household members intended to stay at that address for another 4 years. One individual aged 35-70 was interviewed per household.	No / implausible		Yes	No / unlikely			<10%	Complete case analysis	N/A		10-30%	Missing at random (MAR, missing data is a simple random sample of full data within strata of observed data missing data can be predicted by observed data)	Other (describe in D4)	Most of missing data came from partial missingness of exposure. Their final exposure measure was mean of all grip strength measurements from both hands but they did not start measuring grip strength from dominant hand until part-way through the study. Missing measurements for both hands is very low - max <1%. They imputed grip strength of missing hand a single time using values of other hand.	No	No / unlikely	N/A (randomly assigned / measurement error and/or misclassification is unlikely)	Yes / very likely	Grip strength can be modified in a myriad of ways (full-body strength training program, hand-grip strength training, depression, illness), all of which could have different causal effects on the outcomes under study. All directions of bias are possible.	Maybe / plausible	No / unlikely		No / unlikely	I do not think measurement error of covariates is causing bias.	"Kitchen sink" (include all potentially relevant/measured variables)	Yes / very likely	None noted	Depression (increases individuals risk for cvd and decreases grip strength) biases away from the null. Overall strength-to-bodyweight ratio - biases away from the null symptoms of anxiety (increases risk for cvd, unknown association with grip strength) - unknown direction of bias mistrust of physicians, researchers (decreases grip strength measurement, increases risk of CVD via SES factor) - bias…
9325	1992	5655				Yes. I am sufficiently equipped to give an unbiased, fair, and thorough review of the assigned scientific and media articles, as outlined above.		Leonardo Trasande (Departments of Pediatrics, Environmental Medicine, and Population Health, New York University School of Medicine, NY; New York University Wagner School of Public Service, NY; New York University Steinhardt School of Culture, Education and Human Development, Department of Nutrition, Food & Public Health, NY ; and New York University Global Institute of Public Health, NY.) Teresa…	Academic	What is the relationship between urinary phthalates and blood pressure?	Five common types of phthalates measured in urine	Blood pressure (systolic)	"3 types of phthalate metabolites tested (DEHP, DIDP, DINP) as well as two broader categories, high molecular weight (HMW) and low molecular weight(LMW). Effect of a log-unit increase in phthalates: LMW: +0.02 SD of systolic BP z-score (95% CI: Ã¢Ë†â€™0.05, +0.10) HMW: +0.12 SD of systolic BP z-score (95% CI: +0.03, +0.21) DEHP: +0.10 SD of systolic BP z-score (95% CI: +0.03, +0.18) DIDP: +0.11 S…	What is the relationship between urinary phthalates and triglycerides?	"No significant association found LMW Metabolites: OR 0.83 (0.62, 1.12) HMW Metabolites: OR 1.07 (0.81, 1.42) DEHP Metabolites: OR 0.91 (0.69, 1.19) DIDP Metabolites: OR 1.01 (0.76, 1.36) DINP Metabolites: OR 1.19 (0.97, 1.47) "	What is the relationship between urinary phthalates and lipoproteins?	"No significant association found. LMW Metabolites: OR 1.17 (0.81, 1.71) HMW Metabolites: OR 0.93 (0.66, 1.32) DEHP Metabolites: OR 0.89 (0.58, 1.36) DIDP Metabolites: OR 0.97 (0.77, 1.23) DINP Metabolites: OR 0.89 (0.74, 1.05) "	Observational cross-sectional	1329	United States youth.	National Health and Nutrition Examination Survey between the years 2009 and 2012, a representative survey of the non-institutionalized US population.	Maybe / plausible	Survey response is plausibly representative, but respondents were excluded if they did not provide biomarker data. This population may be different from the respondents, threatening generalizability.	No	No / unlikely			N/A	N/A	N/A		>50%	Missing not at random (MNAR, missing data is stratified random sample of full data in stratum of unobserved data, or missing data cannot be predicted by observed data)	Complete case analysis;Multiple imputation;Other (describe in D4)	Data were missing from covariates. Missing categories were created, and a "complete case analysis" robustness check was completed but only excluding those missing data in the covariates with the least missing data. Multiple imputation was used for covariates with more missing data (up to 81%) in this robustness check. Physical activity, for example, was missing for 81% of respondents. I imagine t…	No	Maybe / plausible	Maybe / plausible	Maybe / plausible	Dietary phthalate exposure was measured through urine samples. There is a lot of variation in the speed with which individuals metabolize dietary phthalates, which could threaten consistency and be differential with respect to covariates of interest (BMI) and the outcome (blood pressure).	No / unlikely	N/A (outcome misclassification / measurement error is unlikely)		Yes / very likely	Accurate reporting of physical activity is likely to be systematic with respect to the outcome, but association to the exposure is unknown. Regardless, measurement error in covariates leads to attenuation bias, ie a bias toward the null.	Can't be determined	Yes / very likely	Consumption of packaged foods--children with higher blood pressure are likely to consume more packaged foods and have higher phthalate exposure.	Urbanicity--individuals living in more urban areas may have greater environmental exposure to phthalates (not dietary but can be reflected in urinary measurements) and lower blood pressure. Better homelife-may be associated with improved blood pressure and fewer packaged foods, resulting in a bias away from the null. Blood pressure medication-packaged foods with high phthalates may be indicative …
4396	2196	0516				Yes. I am sufficiently equipped to give an unbiased, fair, and thorough review of the assigned scientific and media articles, as outlined above.		Stanford University and Washington University	Academic	whether female residents perceive others to hold stereotypical views about female residentsâ€™ ability and whether this stereotype perception is associated with poorer psychological health	female residents (surgeons/non-surgeons) sterotype perception	poorer psychological health	female surgeons -0.44, p = 0.002; male surgeons 0.015; p = 0.92 female non-surgeons -0.016; p = 0.78; male non-surgeons -0.0050; p = 0.97						n=384	surgeon and non-surgeon residence	one academic medical center from 14 different specialties, 9 of which were surgical	No / implausible		Yes	Can't be determined			10-30%	Complete case analysis	N/A		10-30%	Can't be determined	Complete case analysis	more male surgical residents responded compared to female surgical residents (64% vs. 36%). Also, more female then male non-surgical residents responded (57% vs. 43%). It is hard to determine the direction of the bias as we have no idea on demographic or specialty characteristics of those that didn't respond.	No	Maybe / plausible	Can't be determined	Can't be determined	As with all surveys there is the potential for recall bias, which is most likely non-differential based on the mechanism being poor memory recall.	Maybe / plausible	Can't be determined	outcome was measured via 2 different validation scales DPGWB and MBI. As patients it is unclear if these tools have been validated in this population. Surgical residents were asked 44 questions from the tools, while non-surgical residents were asked 7 total items from the tools. The created a composite outcome, which may prevent various associations from being seen. The direction of the bias woul…	Can't be determined	Authors did not adjust for covariates outside of gender.	Can't be determined	Maybe / plausible	none	I would think that SES would be an appropriate confounder in this relationship. I could imagine a situation where lower SES could be associated with perceived sterotype (i.e. lower self-esteem) and could increase the risk of poor psychological health independent of the exposure.
4663	3561	9717				Yes. I am sufficiently equipped to give an unbiased, fair, and thorough review of the assigned scientific and media articles, as outlined above.		Harvard T.H Chan School of Public Health; University of Vermont	Academic	What is the effectiveness of self-defense gun use relative to other forms of protective action, in terms of both injury and property loss?	Self-reported protective action without a gun vs self reported protective action with a gun	Injury concurrently or after taking protective action.	"[A]ttacking or threatening the perpetrator with a gun had no significant effect on the likelihood of the victim being injured after taking self-protective action" (OR: 1.28).	The association between self-defense gun use and loss of property	OR: 0.26 (p<0.01)			Observational cross-sectional	14,145 (subset of crime incidents reported to National Crime Victimization Survey from 2007-2011 where victim was present at the incident)	US non-institutionalized population over 12 years old	The authors used an existing national data set, National Crime Victimization Survey for their analysis, a primary source of info in the US on the nature and extent of criminal victimization; the data are obtained from a sample of about 90,000 households (~160,000 individuals) and are weighted to be nationally representative.	No / implausible		N/A	Maybe / plausible	All responses are self-reported and cannot be 'fact-checked' to ensure their truthfulness.		N/A	N/A	N/A		Can't be determined	Can't be determined	Can't be determined		No	Yes / very likely	Yes / very likely	No / unlikely	Gun use is self-reported. People who were injured or lost property may be less likely to admit that they unsuccessfully took defensive action. The bias is likely downward (it looks like gun use leads to less injury or loss of property).	Yes / very likely	Yes / very likely	All responses are self-reported (including both the self-defense gun use, property loss, and injury). It is plausible that people who experience a negative incident omit and/or exaggerate the extent of the situation in ways that are differential with respect to exposure (if a gun user got injured they may be embarrassed or less likely to admit failure to avoid injury whereas someone who did not u…	Maybe / plausible	One of the covariates was whether the offender had a gun. People who lost property or were injured may be more likely to report that the offender had a gun. It is unclear what the association between the offender having a gun and the use of protective action is, so the direction of bias is unclear as well.	Prior knowledge (without DAG);"Kitchen sink" (include all potentially relevant/measured variables);Can't be determined	Yes / very likely	None mentioned.	Gun use training, occupation of victim, number of people present when crime occurred, number of perpetrators Each of these potential confounders may have a different relationship on the outcome. For instance, people trained to use a gun may be more likely to use their gun and less likely to be injured in general than those who did not have gun training, which could bias the results downward (gun …
0117	6875	6214				Yes. I am sufficiently equipped to give an unbiased, fair, and thorough review of the assigned scientific and media articles, as outlined above.		Population Health Research Institute, McMaster University, Hamilton, ON, Canada (D P Leong PhD, Prof K K Teo PhD, S Rangarajan MSc, Prof S Yusuf DPhil); Hamilton Health Sciences, Hamilton, ON, Canada (D P Leong, Prof K K Teo, Prof S Yusuf); Fundacion Oftalmologica de Santander and Medical School, Universidad de Santander, Colombia (Prof P Lopez-Jaramillo PhD); Dante Pazzanese Institute of Cardiol…	Academic;Health care service provision;Research institution	Does grip strength predict all-cause mortality?	grip strength	all-cause mortality	hazard ratio (HR) per 5 kg reduction in grip strength- HR= 1Â·16 (1Â·13, 1Â·20); p<0Â·0001	Does grip strength predict cardiovascular mortality?	HR= 1Â·17 (1Â·11, 1Â·24); p<0Â·0001	Does grip strength predict non-cardiovascular mortality?	HR=1Â·17 (1Â·12, 1Â·21); p<0Â·0001	Observational prospective cohort	142861	Adult men and women aged 35-70	Countries were selected from different World Bank defined income strata and then households with at least one member aged 35-70 years were selected within countries (unclear how households were selected or individuals within households, though they reference a description of the study design published elsewhere and say they sought an "unbiased" sample).	Maybe / plausible	Not clear how the communities were selected as the article refers to a description of the cohort published elsewhere. If communities were not randomly selected and the selection was based on certain criteria (e.g. availability of basic infrastructure/hospitals etc.), then the results are likely to be biased. In addition, households that intend to stay at the same address for another 4 years (whic…	Yes	No / unlikely		Note the name of the broader cohort study is the Prospective Urban-Rural Epidemiology study (PURE)	<10%	Complete case analysis	N/A		10-30%	Missing at random (MAR, missing data is a simple random sample of full data within strata of observed data missing data can be predicted by observed data)	Other (describe in D4)	There was a small percentage of missing data of the full PURE cohort (~3%) due to being unable to verify vital status. Then, most of missing data came from partial missingness of exposure due to not starting to measure grip strength on the dominant hand until part-way through the study (exposure calculated as mean of maximum values of grip strength of both hands). Missing measurements for both ha…	No	No / unlikely	N/A (randomly assigned / measurement error and/or misclassification is unlikely)	Yes / very likely	It's plausible that specific physical exercises to improve grip strength could also improve overall health status which would bias away from the null of no association and make stronger grip look protective against mortality. It is also possible that there would be reverse causation where an imminently fatal illness causes weak grip and mortality which would bias away from the null and make poor …	Maybe / plausible	Can't be determined	For the examination of prognostic importance of grip strength for case-fatality within specific incident disease categories, it is not clear how incidence of CVDs, other diseases (e.g. diabetes) was measured (they mention document review but also discuss self report of history of some diseases in the covariate section of the methods). If they only relied on self-reported data and/or medical recor…	Maybe / plausible	Individuals could underreport on some covariates due to social desirability bias or stigma, for example some comorbid disorders (HIV/AIDS), tobacco/alcohol consumption, exercise, diet. These factors might influence grip strength and outcomes and underreporting could lead to an anti-conservative bias if in fact all of these were associated with weaker grip strength (of note however the authors poi…	"Kitchen sink" (include all potentially relevant/measured variables)	Yes / very likely	None listed	There are multiple possible confounders but those most worth mentioning are: 1) Depression (increases individuals risk for cvd and could decrease grip strength which would bias away from the null). 2) Overall strength-to-bodyweight ratio (could bias away from the null) 3) symptoms of anxiety (increases risk for cvd, but has an unknown association with grip strength and would produce bias in an un…
4396	7191	3333	1952			Yes. I am sufficiently equipped to give an unbiased, fair, and thorough review of the assigned scientific and media articles, as outlined above.		Indiana University	Academic	What are the correlates of viewing â€˜â€˜Internet cats,â€™â€™ motivations for consuming this media, and its potential effects on users.	viewing â€˜â€˜Internet cats"	motivations for consuming this media, and its potential effects on users.	positive emotions prior: 3.99; SD 1.34; corr 0.85; p<0.001 positive emotions after: 4.76; SD 1.31; corr 0.87; p<0.001 negative emotions prior: 2.19; SD 1.24; corr 0.87; p<0.001 negative emotions after: 1.46; SD 0.82; corr 0.98; p<0.001					Observational cross-sectional	6795	Internet users	respondents who self-identified as viewing cat videos or photos on-line.	Yes / most likely	The survey did not use a random, representative sample of Internet users, and therefore the results are not necessarily generalizable to all Internet users or all fans of online cat-related media. most respondents in this sample were female and more work is needed to see if and why there might be gender differences in attraction to Internet cats.	No	Can't be determined			31-50%	Complete case analysis	N/A		31-50%	Can't be determined	Complete case analysis	It is hard to determine the direction of the bias as there are no characteristics of non-respondents to determine if they differed to the respondents.	No	Maybe / plausible	No / unlikely	Can't be determined	My assumption is that if there is misclassification with respect to exposure it is non-differential due to just poor memory recall.	Maybe / plausible	Can't be determined	The measures of emotional states used in this study were retrospective self-reports and are susceptible to forgetfulness (non-differential) and/or exaggeration (differential).	Maybe / plausible	I would think that SES would be an important confounder in this relationship. The authors may have been using Education as a marker of SES, however, I would think that there would still be residual confounding.	P-value based model selection	Maybe / plausible	None	SES. Bias depends on the mechanism - low SES due to unemployment could increase time spent on social media and Internet cat viewing and could also be associated negatively with health outcomes.
5482	6757	4762				Yes. I am sufficiently equipped to give an unbiased, fair, and thorough review of the assigned scientific and media articles, as outlined above.		Ashley Winning, SCD, MPH,* M. Maria Glymour, SCD, MS,y Marie C. McCormick, MD, SCD,* Paola Gilsanz, SCD, MPH,* Laura D. Kubzansky, PHD, MPH*. From the *Department of Social and Behavioral Sciences, Harvard T.H. Chan School of Public Health, Boston, Massachusetts; and the yDepartment of Epidemiology and Biostatistics, University of California San Francisco School of Medicine, San Francisco, Califo…	Academic	Do life course patterns of psychological distress assessed from childhood through adulthood predict biomarkers of cardiometabolic risk in adulthood? Do the effects of sustained distress differ from more limited exposure?	Psychological distress at ages 7, 11, 16, 23, 33 and 42 years	Adult cardiometabolic risk (CMR)	Compared with those with no distress, cardiometabolic risk was higher among people with psychological distress in childhood only (b= 0.11, SE= 0.03, p= 0.0002), in adulthood only (b=0.09, SE= 0.03, p=0.007), and persistent across the life course (b=0.26, SE=0.04, p < 0.0001)					Observational prospective cohort	6714	British population	British Birth Cohort Study, an ongoing longitudinal study of people born in Great Britain during a single week in March 1958.	Maybe / plausible	The results may not be generalizable to individuals born in other decades, as lifestyle, household structure, economic and childhood pressures may be different. In addition, there might be racial differences that were not examined since the sample was primarily (98%) white.	No	No / unlikely			31-50%	Censoring weights	N/A		10-30%	Missing not at random (MNAR, missing data is stratified random sample of full data in stratum of unobserved data, or missing data cannot be predicted by observed data)	Complete case analysis;Multiple imputation;Weighting	1. Multiple imputation results were the same as complete case analysis. 2. Authors don't mention the direction of the bias without IPC weights.	No	Maybe / plausible	No / unlikely	Maybe / plausible	Psychological distress in adults (23, 33 and 42 years) was self-reported, whereas this was not the case for children (7, 11 and 16). As the outcome was measured by a blood sample taken at 45 years of age at a biomedical assessment, the misclassification is likely to be independent of the outcome and most likely non-differential - bias towards the null. Some pathways to changing the level of expos…	No / unlikely	N/A (outcome misclassification / measurement error is unlikely)	CMR (outcome) was measured using a blood draw at 45 years of age, after exposure was assessed. Misclassification of outcome is unlikely.	Maybe / plausible	Behaviors (such as smoking, physical activity, diet) were self-reported, and thus are likely to be misreported (e.g. individuals reporting to smoke less or exercise more than they actually do). Socioeconomic conditions are proxied by occupation/employment, which might not adequately capture the socioeconomic status. Since poor socioeconomic conditions likely increase both distress and cardiometab…	Prior knowledge (without DAG);"Kitchen sink" (include all potentially relevant/measured variables)	Maybe / plausible	Psychotropic medications have implications for CMR and could be associated with the exposure.	Genetic factors that might be associated with both psychological distress and cardiometabolic risk.
1238	9774	5464				Yes. I am sufficiently equipped to give an unbiased, fair, and thorough review of the assigned scientific and media articles, as outlined above.		McGill University, University of Bristol, Massachusetts General Hospital, Harvard Medical School, Jewish General Hospital, King's College London	Academic;Health care service provision	Does genetically lowered vitamin D influence risk of multiple sclerosis?	Genetically determined 25OHD	Multiple sclerosis	OR for 1-SD decrease in natural-log transformed 25OHD level: 2.02; 95% CI: 1.65, 2.46)					Mendelian randomization study	14,498 cases and 24,091 healthy controls	All people at risk for MS	Participants in the International Multiple Sclerosis Genetics Consortium (IMSGC) Immunochip study, all of European ancestry	Maybe / plausible	Since this population is only European, results may not apply to populations without European ancestry because the SNP may be associated with ancestry. MS risk may also vary by ancestry.	No	No / unlikely			N/A	N/A	No / unlikely		Can't be determined	Can't be determined	Can't be determined		No	No / unlikely	N/A (randomly assigned / measurement error and/or misclassification is unlikely)	Maybe / plausible	Increasing vitamin D through supplements or sunlight exposure could have different effects on the outcome, however given the study design using SNPs, this is unlikely to be problematic	No / unlikely	N/A (outcome misclassification / measurement error is unlikely)	Cases diagnosed by physician using recognized diagnostic criteria	No / unlikely		No covariates included	No / unlikely
1440	7943	4939				Yes. I am sufficiently equipped to give an unbiased, fair, and thorough review of the assigned scientific and media articles, as outlined above.		Division of Applied Health Sciences, University of Aberdeen, Aberdeen, United Kingdom (Black, Bhattacharya, McLernon); Diabetes Research Unit, NHS Grampian, Aberdeen, United Kingdom (Philip); TommyÃ¢â‚¬â„¢s Centre for Maternal and Fetal Health, University of Edinburgh, Edinburgh, United Kingdom (Norman). All authors have completed and submitted the ICMJE Form for Disclosure of Potential Conflicts…	Academic;Health care service provision	What is the relationship between planned caesarean delivery and risk of asthma requiring hospital admission?	Planned caesearean delivery (vs unplanned and vs vaginal birth)	The primary outcomewas asthma requiring hospital admission	Planned Caesarean vs Unplanned Caesarean : adjusted HR, 1.00 [95% CI, 0.90 to 1.12]). Planned Caesarean vs Vaginal Delivery: adjusted HR, 1.22 [95% CI, 1.11 to 1.34]).	What is the relationship between planned caesarean delivery and chronic conditions (salbutamol inhaler prescription at age 5 years, obesity at age 5 years, inflammatory bowel disease, type 1 diabetes, cancer) and death?	Planned Caesarean vs Unplanned Caesarean: 1) Type 1 Diabetes: adjusted HR, 1.35 [95% CI, 1.05 to 1.75]) 2) Salbutamol inhaler prescription at age 5 years: adjusted HR, 1.01 [95% CI, 0.90 to 1.15]) 3) Obesity at age 5 years: adjusted HR, 0.93 [95% CI, 0.82 to 1.06]) 4) Inflammatory bowel disease: adjusted HR, 1.01 [95% CI, 0.97 to 1.05]) 5) Cancer: adjusted HR, 1.02 [95% CI, 0.98 to 1.05]) 6) Deat…			Observational retrospective cohort	321287	Pregnant primaparous women and their offspring (in high income countries)	All term (37 completed weeks of gestation) singleton live births in first-time mothers between January 1, 1993, and December 31, 2007, in Scotland, United Kingdom (from the Scottish Morbidity Record Database and then linked to various other databases for the outcomes of interest.)	Yes / most likely	The data are from a high-income country where most women have access to good prenatal care and deliver in hospitals. Outcomes for both caesarian and vaginal births are likely to be very different in low-income settings so the results are only generalizable to rich countries.	No	No / unlikely			N/A	N/A	N/A		31-50%	Can't be determined	Multiple imputation	Some variables have high rates of missingness, specifically maternal BMI and smoking status and breastfeeding information. Smoking and breastfeeding are likely to be linked to health outcomes in the infants, so if the MAR assumption is not met (and we cannot know that it is, despite the claim in the article) then there is potential for bias (direction unknown).	No	Maybe / plausible	Maybe / plausible	Yes / very likely	Misclassification of cesarean delivery type is possible (acknowledged as a limitation by the authors). Possibly differential with respect to outcomes leading to surveillance bias: those with planned cesarean section may be more likely to share health information with physicians leading to greater recognition of chronic health conditions (also acknowledged by authors) -> positive bias. If health r…	Yes / very likely	Yes / very likely	It is possible that outcomes were differentially measured among women who had a planned C-section (surveillance bias): more careful monitoring among those with planned c-section -> positive bias	No / unlikely		Prior knowledge (without DAG)	Yes / very likely	Maternal education: Higher education could lower the propensity for planned caesarean, could lower the propensity for maternal smoking during pregnancy, and could increase surveillance thereby potentially reducing adverse health outcomes. Mother's ethnicity: Although conducted in Scotland, ethnic differences have been noted for preferences in delivery method and risk of developing Asthma and Diab…	1. Elective vs medically indicated planned c-section: Reasons for planned c-section are not known, mothers who choose elective c-section may be healthier but may also have different preferences around health, leading to bias (direction unknown) 2. Other maternal health problems (mental health, drug/alcohol use): if these lead to higher rates of planned or unplanned c-section and also higher rates…
1238	2802	4216				Yes. I am sufficiently equipped to give an unbiased, fair, and thorough review of the assigned scientific and media articles, as outlined above.		Yale University, National Institute on Aging, Johns Hopkins Medical School	Academic;Government agency	Do participants holding more negative age stereotypes have significantly greater loss of hippocampal volume over time?	Negative age stereotypes	Hippocampal volume	Participants with more age negative stereotypes had a steeper decline in hippocampal volume than those with more positive age stereotypes (F=6.24, p=0.007, d=0.29)	Do participants holding more negative age stereotypes have significantly greater accumulation of amyloid placques and neurofibrillary tangles?	Participants with more negative age stereotypes had significantly higher composite-plaques-and-tangles scores than participants with more positive age stererotypes (t(1, 59)=1.71, p=0.046, d=0.45)			Observational prospective cohort	52	All adults	Healthy adults without central-nervous-system disease, severe cardiovascular disease, severe pulmonary disease, or metastatic cancer enrolled in the Baltimore Longitudinal Study of Aging (brain-neurodevelopment program)	Yes / most likely	This population is healthy and willing to participate in a long-term study that includes yearly MRI scans for 10 years. Most were men and they had high self-reported health status. They likely do not represent a general population of adults.	No	No / unlikely			31-50%	Complete case analysis	N/A		10-30%	Missing not at random (MNAR, missing data is stratified random sample of full data in stratum of unobserved data, or missing data cannot be predicted by observed data)	Complete case analysis	52 of the original 158 participants in the BLSA were included; participants were excluded due to missing exposure or covariates, or not remaining in the study until 60 years old. No information is given on how many people were excluded for which reasons, or which specific variables were missing, so we cannot determine the exact % missing or the nature of the missing data. It's not unlikely that p…	No	Maybe / plausible	No / unlikely	Maybe / plausible	The instrument for determining age stereotypes is validated, but no information was given on the dichotomous cutoff chosen for negative and positive stereotypes - this could introduce misclassification. This is not likely to be related to outcome due to prospective nature, so only potential for non-differential misclassification (bias toward null). Different ways to change age stereotypes may inf…	No / unlikely	N/A (outcome misclassification / measurement error is unlikely)	Multiple measurements of hippocampal volume in all patients, but no details about quality control for those scans.	No / unlikely		Prior knowledge (without DAG);P-value based model selection	Yes / very likely	None listed (only noted a missing mediator - perceived stress measure)	Family history of neurological disease: participants with family history will have genetic/environmental risk factors for decreased in hippocampal volume, and may also have more negative stereotypes of aging after seeing issues in aging family members.
1238	3520	8325				Yes. I am sufficiently equipped to give an unbiased, fair, and thorough review of the assigned scientific and media articles, as outlined above.		Boston University School of Medicine, Harvard Medical School, Ludwig-Maximilian-University, Harvard University, Boston University School of Public Health, Sports Legacy Institute, Emerson Hospital, VA Boston Healthcare System	Academic;Government agency;Charitable foundation;Health care service provision	What is the relationship between the age of first exposure to repetitive head impacts through tackle football and later-life corpus callosum microstructural alterations?	Age of first exposure to repetitive head impacts RHI (before age 12 or at age 12 or older)	Adult whole corpus callosum (CC) microstructure, including 4 factors: fractional anisotropy, trace, axial diffusivity, and radial diffusivity	Adjusted estimated difference between exposure groups (>=12 vs <12): fractional anisotropy: 0.00888, SE=0.00480, p=0.066 trace: -0.000009, SE=0.00004, p=0.817 axial diffusivity: 0.000004, SE=0.00002, p=0.799 radial diffusivity: -0.000007, SE=0.00001, p=0.549					Observational cross-sectional	40	Adults who experienced repetitive head impacts in childhood	Former NFL players, males, age 40-69, minimum of 12 years of organized football participation, minimum of 2 years of play in NFL, reported worsening cognitive, behavioral, and mood symptoms in previous 6 months; additionally, only included if matched on age with participant in other exposure group	Yes / most likely	Likely does not generalize to females, youth athletes of other sports, non-professional athletes	No	No / unlikely			N/A	N/A	N/A		10-30%	Missing not at random (MNAR, missing data is stratified random sample of full data in stratum of unobserved data, or missing data cannot be predicted by observed data)	Complete case analysis	8 of the 74 subjects recruited for the parent study did not have adequate outcome data (either missing or motion artifact on image) - this is 11%. We have no information on the 3 without imaging, but we could hypothesize that patients with worse CC outcomes are more likely to have difficulty with the MRI. If this missingness is not related to exposure, it is unlikely to be problematic.	No	Maybe / plausible	Maybe / plausible	No / unlikely	No details about how age at first exposure to tackling was determined, but likely self-report. NFL players are likely to remember details of youth football careers, but since age of first tackle may not be the same as first play, there could be some misclassification. Men with worse CC outcomes may have more cognitive impairment, possibly leading to misclassification of age of first tackle - the …	No / unlikely	N/A (outcome misclassification / measurement error is unlikely)	No information was provided on the accuracy of the scanning process, but no strong reason to believe there would be misclassification. All scans and analysis was blinded to age and exposure group.	No / unlikely		Prior knowledge (without DAG);P-value based model selection	Maybe / plausible	None	Family history of cognitive impairment/dementia, genetics, other sports played or injuries that occurred before age 12. Presence of any of these factors may delay tackling start and increase CC negative results, biasing down.
[truncated: 25 more rows]
[truncated: 79 more columns]
